# Supplementary material for: MORN2 regulates the morphology and energy metabolism of mitochondria and is required for male fertility in mice
Source: J Transl Med. 2024 Mar 5;22:240. doi: 10.1186/s12967-024-05010-3 (PMC10916217; doi:10.1186/s12967-024-05010-3)
Supplement: Supplementary file 1 — Additional file 1: Figure S1.A RT-PCR analysis of the indicated mRNAs in wild type adult mouse tissues with Gapdh serving as the reference control. The test was replicated three times using distinct biological samples. B RT-PCR analysis with the indicated mRNAs of Morn2 from testes at different ages with Gapdh serving as the reference control. The test was replicated three times using distinct biological samples. Figure S2. A Immunofluorescence co-staining for the acrosomal marker PNA (red) and the nuclear marker DAPI (blue) in Morn2+/– and Morn2–/– spermatozoa of adult mice indicating that acrosome development was intact in Morn2–/– male mice. The test was replicated three times using distinct biological samples. The scale bar is 2 μm. B Immunofluorescence co-staining for the Golgi marker GM130 (red), the acrosome marker lectin (green), and the nuclear marker DAPI (blue) in the testes of adult Morn2+/– and Morn2–/– mice. The test was replicated three times using distinct biological samples. The scale bar is 30 μm. C Immunofluorescence co-staining for the Golgi marker GOPC (red) and the nuclear marker DAPI (blue) in the testes of adult Morn2+/– and Morn2–/– mice. The test was replicated three times using distinct biological samples. The scale bar is 30 μm. D The percentage of epididymal sperm with bent flagella in Morn2+/– (6.30 ± 0.90 %) and Morn2–/– (7.68 ± 1.64 %) mice. The data are shown as the mean ± SEM of three independent experiments using distinct biological samples. Each data point represents the percentage of sperm with bent flagella per sample, ns = P > 0.05 by Student’s t-test. E The percentage of epididymal sperm with coiled tails in Morn2+/– (1.23 ± 0.68 %) and Morn2–/– (2.95 ± 1.95 %) mice. The data are shown as the mean ± SEM of three independent experiments using distinct biological samples. Each data point represents the percentage of sperm with coiled tails per sample, ns = P > 0.05 by Student’s t-test. F In Morn2–/– mice, the percentage of sperm [file 12967_2024_5010_MOESM1_ESM.zip › Supplementary/Supplementary table 2.xlsx]

## Sheet: DEG_logFC2_padj0.05
	gene	baseMean	log2FoldChange	lfcSE	stat	pvalue	padj	logP	Group	label			gene	baseMean	log2FoldChange	lfcSE	stat	pvalue	padj	logP	Group	label
17234	Morn2	2082.24	-10.8698	0.80348	-13.5284	1.06374e-41	2.75455e-37	36.5599	down-regulated	Morn2		17234	Morn2	2082.24	-10.8698	0.80348	-13.5284	1.06374e-41	2.75455e-37	36.5599	down-regulated	Morn2
6794	Erdr1	61.9027	-1.96169	0.390646	-5.02166	5.12266e-07	0.00663257	2.17832	not-siginficant	NA		15303	Igkv10-94	15.6426	-7.29142	2.77981	-2.62299	0.0087161	0.603729	0.219158	not-siginficant	NA
11856	Gm43305	335.118	-1.3092	0.271452	-4.82294	1.41455e-06	0.0122099	1.91329	not-siginficant	NA		15302	Igkc	396.301	-3.72752	1.1858	-3.14347	0.00166956	0.379238	0.421088	not-siginficant	NA
361	1700049E17Rik1	17.0594	3.90091	0.819767	4.75856	1.94983e-06	0.0126227	1.89885	up-regulated	1700049E17Rik1		11656	Gm42031	8.76946	-3.5289	1.08208	-3.26122	0.00110932	0.333892	0.476394	not-siginficant	NA
9018	Gm15319	251.86	0.92573	0.197705	4.68239	2.83554e-06	0.0126799	1.89688	not-siginficant	NA		21016	Rpl5-ps1	3.77354	-3.39423	1.57679	-2.15261	0.0313492	0.734451	0.134037	not-siginficant	NA
15151	Htra3	682.435	-0.672416	0.143829	-4.67511	2.938e-06	0.0126799	1.89688	not-siginficant	NA		3448	BB031773	3.62754	-3.33189	1.57616	-2.11393	0.0345216	0.740131	0.130691	not-siginficant	NA
18914	Pcsk1n	538.731	-0.942491	0.204657	-4.60522	4.12027e-06	0.0152421	1.81696	not-siginficant	NA		14410	Gpr173	3.49743	-3.27637	1.59734	-2.05114	0.0402532	0.754731	0.122208	not-siginficant	NA
2861	Aqp2	331.848	-1.04609	0.235242	-4.44688	8.71251e-06	0.0282013	1.54973	not-siginficant	NA		10687	Gm31834	4.06475	-3.25288	1.503	-2.16426	0.0304448	0.733577	0.134554	not-siginficant	NA
14505	Grin2c	78.4019	-1.19304	0.29067	-4.10445	4.05272e-05	0.0956193	1.01945	not-siginficant	NA		18858	Pcdhb5	3.32968	-3.20163	1.61092	-1.98745	0.0468729	0.785801	0.104687	not-siginficant	NA
7577	Furin	1155.3	-0.607226	0.148759	-4.08194	4.46607e-05	0.0956193	1.01945	not-siginficant	NA		10517	Gm30055	3.59085	-3.112	1.56315	-1.99085	0.0464968	0.784546	0.105381	not-siginficant	NA
24492	Tyro3	2192.06	-0.546018	0.134025	-4.074	4.62122e-05	0.0956193	1.01945	not-siginficant	NA		15283	Igha	268.222	-3.08746	0.803885	-3.84067	0.000122699	0.186899	0.728393	not-siginficant	NA
2654	Angptl7	150.512	-0.965375	0.23719	-4.07004	4.70043e-05	0.0956193	1.01945	not-siginficant	NA		12014	Gm44037	6.09968	-2.83486	1.23652	-2.29261	0.0218704	0.690652	0.16074	not-siginficant	NA
23466	Tgm2	751.956	-0.741882	0.182498	-4.06514	4.80035e-05	0.0956193	1.01945	not-siginficant	NA		17282	Mpzl2	8.26759	-2.75214	1.10752	-2.48495	0.0129569	0.636369	0.196291	not-siginficant	NA
23092	Syt13	59.5962	-1.53151	0.379194	-4.03885	5.37144e-05	0.0993525	1.00282	not-siginficant	NA		19950	Prss16	5.15204	-2.6179	1.22095	-2.14414	0.0320217	0.738962	0.131378	not-siginficant	NA
11866	Gm43358	38.9443	2.34688	0.589835	3.97888	6.924e-05	0.119531	0.922519	not-siginficant	NA		12392	Gm46339	9.75877	-2.36936	0.85319	-2.77706	0.00548538	0.550558	0.259197	not-siginficant	NA
2828	Apoc1	375.104	-0.792518	0.203762	-3.88943	0.000100481	0.162622	0.788822	not-siginficant	NA		5786	Dclk3	11.4446	-2.17311	0.817856	-2.65708	0.00788206	0.602307	0.220182	not-siginficant	NA
15283	Igha	268.222	-3.08746	0.803885	-3.84067	0.000122699	0.186899	0.728393	not-siginficant	NA		13370	Gm5586	9.46314	-1.99942	0.843171	-2.37131	0.017725	0.667686	0.175428	not-siginficant	NA
16496	Ltbp4	2287.63	-0.530993	0.139534	-3.80549	0.000141526	0.203602	0.691219	not-siginficant	NA		19185	Pianp	8.99764	-1.97346	0.913631	-2.16002	0.0307708	0.733577	0.134554	not-siginficant	NA
5124	Col18a1	801.764	-0.678304	0.178952	-3.79044	0.000150383	0.204957	0.688338	not-siginficant	NA		6794	Erdr1	61.9027	-1.96169	0.390646	-5.02166	5.12266e-07	0.00663257	2.17832	not-siginficant	NA
4258	Ccdc85b	117.232	-1.00959	0.268845	-3.7553	0.000173132	0.210145	0.677481	not-siginficant	NA		23558	Timp1	53.5734	-1.90658	0.562376	-3.39022	0.00069837	0.267512	0.572657	not-siginficant	NA
10957	Gm3476	190.331	0.924167	0.246295	3.75227	0.000175239	0.210145	0.677481	not-siginficant	NA		2863	Aqp5	56.6531	-1.90223	0.52164	-3.64663	0.000265707	0.229349	0.639502	not-siginficant	NA
23018	Susd3	1684.29	-0.515505	0.13766	-3.74476	0.000180568	0.210145	0.677481	not-siginficant	NA		17571	Mybpc2	7.4911	-1.89192	0.933505	-2.02669	0.0426944	0.765542	0.116031	not-siginficant	NA
13652	Gm6729	898.32	0.724571	0.193921	3.73643	0.000186651	0.210145	0.677481	not-siginficant	NA		2427	Ahsg	12.6832	-1.88701	0.922244	-2.04611	0.0407458	0.754731	0.122208	not-siginficant	NA
10892	Gm3424	107.531	1.05148	0.282452	3.7227	0.000197103	0.212666	0.672302	not-siginficant	NA		3064	Asb10	21.2175	-1.80074	0.652342	-2.76043	0.00577258	0.561534	0.250624	not-siginficant	NA
5127	Col1a2	1656.92	-0.639222	0.172828	-3.6986	0.000216794	0.224555	0.648677	not-siginficant	NA		17338	Mrpl27-ps	11.3256	-1.78737	0.781038	-2.28845	0.0221113	0.693179	0.159155	not-siginficant	NA
15149	Htra1	487.599	-0.671866	0.183041	-3.67058	0.000242001	0.229349	0.639502	not-siginficant	NA		16231	Lif	10.3997	-1.72842	0.836163	-2.06708	0.0387264	0.748323	0.125911	not-siginficant	NA
19150	Phgdh	728.321	-0.513888	0.140381	-3.66066	0.000251565	0.229349	0.639502	not-siginficant	NA		17952	Nfatc4	21.519	-1.71992	0.553362	-3.10813	0.00188275	0.402923	0.394778	not-siginficant	NA
16097	Lamc3	1415.17	-0.628082	0.171712	-3.65777	0.000254415	0.229349	0.639502	not-siginficant	NA		9320	Gm16511	10.2008	-1.59267	0.790376	-2.01509	0.0438957	0.767237	0.115071	not-siginficant	NA
15980	Klk1b22	64.0569	-1.5776	0.432566	-3.64708	0.000265238	0.229349	0.639502	not-siginficant	NA		23489	Thbs2	29.98	-1.58066	0.46222	-3.41971	0.000626885	0.265565	0.57583	not-siginficant	NA
2863	Aqp5	56.6531	-1.90223	0.52164	-3.64663	0.000265707	0.229349	0.639502	not-siginficant	NA		15980	Klk1b22	64.0569	-1.5776	0.432566	-3.64708	0.000265238	0.229349	0.639502	not-siginficant	NA
14670	H2-Eb1	380.941	-0.722718	0.200116	-3.61149	0.000304437	0.251672	0.599165	not-siginficant	NA		9529	Gm18562	26.4362	-1.57314	0.731884	-2.14944	0.0315997	0.736335	0.132924	not-siginficant	NA
15277	Igfbp4	637.809	-0.573691	0.159573	-3.59516	0.00032419	0.251672	0.599165	not-siginficant	NA		23092	Syt13	59.5962	-1.53151	0.379194	-4.03885	5.37144e-05	0.0993525	1.00282	not-siginficant	NA
12404	Gm46426	20.7749	3.01051	0.83768	3.59387	0.000325806	0.251672	0.599165	not-siginficant	NA		740	3010003L21Rik	17.7769	-1.49677	0.594693	-2.51688	0.01184	0.636369	0.196291	not-siginficant	NA
25498	Zfp395	737.372	-0.507043	0.141454	-3.58452	0.000337698	0.251672	0.599165	not-siginficant	NA		14244	Gm9951	12.7609	-1.45605	0.735002	-1.98102	0.0475888	0.787175	0.103929	not-siginficant	NA
5126	Col1a1	943.779	-0.611259	0.17096	-3.57546	0.000349619	0.251672	0.599165	not-siginficant	NA		1916	A930004D18Rik	15.4068	-1.41309	0.700489	-2.01729	0.0436648	0.766788	0.115325	not-siginficant	NA
7450	Fndc5	1251.04	-0.451021	0.126652	-3.5611	0.000369305	0.251672	0.599165	not-siginficant	NA		21416	Scn3b	23.654	-1.412	0.66159	-2.13425	0.0328224	0.739057	0.131322	not-siginficant	NA
2623	Amotl2	390.99	-0.617784	0.173639	-3.55786	0.000373891	0.251672	0.599165	not-siginficant	NA		13221	Gm50475	35.1458	-1.37205	0.423517	-3.23965	0.00119676	0.333892	0.476394	not-siginficant	NA
18273	Ntn1	318.56	-0.622606	0.175384	-3.54996	0.000385295	0.251672	0.599165	not-siginficant	NA		16508	Lurap1l	14.8596	-1.34893	0.68591	-1.96662	0.0492269	0.787175	0.103929	not-siginficant	NA
16369	Lrp1	4372.98	-0.46481	0.130962	-3.5492	0.000386397	0.251672	0.599165	not-siginficant	NA		21334	Sapcd2	20.4382	-1.3274	0.640749	-2.07164	0.0382986	0.748323	0.125911	not-siginficant	NA
19993	Psen2	231.635	-0.870141	0.245276	-3.5476	0.000388758	0.251672	0.599165	not-siginficant	NA		7375	Fignl2	26.7817	-1.32556	0.496003	-2.67248	0.00752927	0.590819	0.228545	not-siginficant	NA
2830	Apoe	3555.93	-0.652632	0.184568	-3.536	0.000406229	0.255323	0.59291	not-siginficant	NA		22375	Sncb	45.6103	-1.32232	0.476033	-2.77779	0.00547301	0.550558	0.259197	not-siginficant	NA
25684	Zfp820	174.955	1.05538	0.298914	3.53074	0.000414404	0.255323	0.59291	not-siginficant	NA		11856	Gm43305	335.118	-1.3092	0.271452	-4.82294	1.41455e-06	0.0122099	1.91329	not-siginficant	NA
2171	Acss1	617.629	-0.561171	0.159211	-3.52469	0.000423977	0.255323	0.59291	not-siginficant	NA		13582	Gm6455	178.056	-1.30599	0.578705	-2.25675	0.0240237	0.697543	0.156429	not-siginficant	NA
5385	Csf1r	618.217	-0.571545	0.162817	-3.51035	0.000447511	0.261758	0.5821	not-siginficant	NA		23939	Tnfrsf12a	68.6692	-1.25719	0.457457	-2.74821	0.00599221	0.562204	0.250106	not-siginficant	NA
2941	Arhgef17	483.797	-0.573107	0.163815	-3.49851	0.000467873	0.261758	0.5821	not-siginficant	NA		21223	Rtl8c	32.2454	-1.22684	0.479433	-2.55893	0.0104995	0.613734	0.21202	not-siginficant	NA
4604	Cenpb	1158.53	-0.564897	0.161801	-3.49132	0.000480648	0.261758	0.5821	not-siginficant	NA		15582	Itgax	26.1598	-1.22154	0.524492	-2.329	0.0198589	0.681754	0.166372	not-siginficant	NA
2818	Aplp1	657.166	-0.75694	0.217246	-3.48426	0.000493503	0.261758	0.5821	not-siginficant	NA		4432	Cd86	26.2869	-1.20079	0.48538	-2.47391	0.0133643	0.639685	0.194034	not-siginficant	NA
25319	Zc3h7b	4215.56	-0.410575	0.117911	-3.48209	0.000497521	0.261758	0.5821	not-siginficant	NA		14505	Grin2c	78.4019	-1.19304	0.29067	-4.10445	4.05272e-05	0.0956193	1.01945	not-siginficant	NA
15133	Hspd1-ps3	160.04	-0.975025	0.280686	-3.47372	0.000513303	0.261758	0.5821	not-siginficant	NA		21412	Scn1b	33.4378	-1.18795	0.443971	-2.67574	0.00745652	0.586938	0.231408	not-siginficant	NA
5053	Cnn2	206.337	-0.737991	0.212491	-3.47304	0.000514596	0.261758	0.5821	not-siginficant	NA		25173	Xlr5a	28.9497	-1.18795	0.460257	-2.58105	0.00984994	0.609324	0.215151	not-siginficant	NA
1206	4930533I22Rik	170.359	0.814229	0.234508	3.47207	0.000516462	0.261758	0.5821	not-siginficant	NA		17441	Msln	24.5412	-1.16034	0.584167	-1.98631	0.0469992	0.785809	0.104683	not-siginficant	NA
21865	Slc11a2	1258.99	-0.437438	0.126266	-3.46441	0.000531387	0.261758	0.5821	not-siginficant	NA		17655	Myoz2	44.0663	-1.15865	0.503081	-2.30312	0.0212722	0.689057	0.161745	not-siginficant	NA
4096	Cavin1	808.729	-0.600535	0.173454	-3.46222	0.000535747	0.261758	0.5821	not-siginficant	NA		13736	Gm7205	18.5546	-1.13985	0.580794	-1.96257	0.0496961	0.787175	0.103929	not-siginficant	NA
19195	Piezo1	262.801	-0.623938	0.18077	-3.45155	0.000557373	0.26247	0.580921	not-siginficant	NA		9135	Gm15753	29.2231	-1.1291	0.508337	-2.22117	0.0263393	0.721199	0.141945	not-siginficant	NA
6282	Dtx4	1238.28	-0.475796	0.137852	-3.4515	0.000557476	0.26247	0.580921	not-siginficant	NA		22665	Spn	25.8871	-1.12653	0.524576	-2.14751	0.031753	0.736929	0.132574	not-siginficant	NA
13268	Gm5174	152.666	0.837118	0.242961	3.44549	0.000570027	0.26354	0.579153	not-siginficant	NA		21346	Sash3	21.8278	-1.10844	0.524428	-2.11361	0.0345486	0.740131	0.130691	not-siginficant	NA
2949	Arhgef33	1109.78	0.524252	0.152365	3.44075	0.000580104	0.26354	0.579153	not-siginficant	NA		16039	Krt19	33.544	-1.10265	0.497847	-2.21484	0.0267711	0.721199	0.141945	not-siginficant	NA
11075	Gm3594	8.955	3.42443	0.997941	3.4315	0.00060025	0.265565	0.57583	not-siginficant	NA		22134	Slc4a11	45.7975	-1.0892	0.446263	-2.44071	0.0146583	0.649479	0.187435	not-siginficant	NA
3326	Axl	2150.34	-0.408571	0.119162	-3.42869	0.000606492	0.265565	0.57583	not-siginficant	NA		23601	Tlr2	32.9859	-1.08893	0.443817	-2.45355	0.0141452	0.648301	0.188224	not-siginficant	NA
11164	Gm3676	532.784	0.758304	0.221559	3.42258	0.000620297	0.265565	0.57583	not-siginficant	NA		23965	Tnk1	34.9787	-1.07362	0.484438	-2.21621	0.026677	0.721199	0.141945	not-siginficant	NA
23489	Thbs2	29.98	-1.58066	0.46222	-3.41971	0.000626885	0.265565	0.57583	not-siginficant	NA		6969	Faim2	21.658	-1.06429	0.526983	-2.0196	0.0434251	0.765676	0.115955	not-siginficant	NA
3674	Bok	227.186	-0.641733	0.187932	-3.41472	0.000638486	0.265565	0.57583	not-siginficant	NA		12680	Gm4811	20.4547	-1.06342	0.533306	-1.99401	0.0461506	0.782114	0.10673	not-siginficant	NA
15869	Kif1c	1151.32	-0.488049	0.143257	-3.40682	0.000657246	0.265565	0.57583	not-siginficant	NA		7289	Fcrls	59.6411	-1.06046	0.355423	-2.98364	0.00284838	0.444331	0.352294	not-siginficant	NA
15075	Hs6st1	375.126	-0.626392	0.183906	-3.40603	0.000659138	0.265565	0.57583	not-siginficant	NA		15063	Hrh3	27.5285	-1.05834	0.489202	-2.1634	0.03051	0.733577	0.134554	not-siginficant	NA
21512	Selenbp1	738.824	-0.48547	0.142661	-3.40296	0.000666604	0.265565	0.57583	not-siginficant	NA		17028	Mgl2	25.1032	-1.05743	0.50279	-2.10312	0.0354557	0.742321	0.129408	not-siginficant	NA
10954	Gm34732	151.185	0.880801	0.259702	3.39158	0.000694898	0.267512	0.572657	not-siginficant	NA		17189	Mmp23	36.1608	-1.05645	0.490693	-2.15297	0.0313213	0.734451	0.134037	not-siginficant	NA
23558	Timp1	53.5734	-1.90658	0.562376	-3.39022	0.00069837	0.267512	0.572657	not-siginficant	NA		2861	Aqp2	331.848	-1.04609	0.235242	-4.44688	8.71251e-06	0.0282013	1.54973	not-siginficant	NA
4060	Caskin1	686.2	-0.483409	0.142671	-3.38829	0.000703311	0.267512	0.572657	not-siginficant	NA		19641	Ppic	42.3737	-1.04489	0.492201	-2.1229	0.0337624	0.739755	0.130912	not-siginficant	NA
15979	Klk1b21	393.564	-0.815863	0.241051	-3.3846	0.000712815	0.267512	0.572657	not-siginficant	NA		17042	Mical1	29.7253	-1.04092	0.485665	-2.14328	0.0320907	0.739057	0.131322	not-siginficant	NA
6997	Fam129b	234.379	-0.696331	0.206313	-3.37512	0.000737832	0.272945	0.563925	not-siginficant	NA		16596	Mafa	34.9236	-1.02483	0.425819	-2.40672	0.0160964	0.657646	0.182008	not-siginficant	NA
3185	Atp1a1	6033.01	-0.393043	0.117162	-3.3547	0.000794518	0.289775	0.537938	not-siginficant	NA		7864	Gja4	59.7168	-1.01276	0.393851	-2.57142	0.0101284	0.609324	0.215151	not-siginficant	NA
3934	Cacnb3	106.29	-1.01018	0.301832	-3.34682	0.000817429	0.29399	0.531667	not-siginficant	NA		3934	Cacnb3	106.29	-1.01018	0.301832	-3.34682	0.000817429	0.29399	0.531667	not-siginficant	NA
16174	Lef1	2228.8	0.384157	0.115173	3.33549	0.000851487	0.302045	0.519929	not-siginficant	NA		4258	Ccdc85b	117.232	-1.00959	0.268845	-3.7553	0.000173132	0.210145	0.677481	not-siginficant	NA
21629	Serpinh1	378.204	-0.569299	0.17091	-3.33099	0.000865389	0.302828	0.518805	not-siginficant	NA		16143	Lce1a1	28.8375	-0.993092	0.457009	-2.17302	0.0297786	0.733577	0.134554	not-siginficant	NA
10494	Gm29825	1410.01	0.607599	0.182748	3.32479	0.000884847	0.305508	0.514977	not-siginficant	NA		20077	Pter	31.1436	-0.977854	0.452821	-2.15947	0.0308136	0.733577	0.134554	not-siginficant	NA
9606	Gm19428	9.65872	3.87944	1.17377	3.30512	0.000949345	0.319656	0.495317	not-siginficant	NA		15133	Hspd1-ps3	160.04	-0.975025	0.280686	-3.47372	0.000513303	0.261758	0.5821	not-siginficant	NA
16449	Lrrcc1	11726.2	0.483081	0.146176	3.30478	0.000950512	0.319656	0.495317	not-siginficant	NA		5156	Col8a2	50.8105	-0.971855	0.350323	-2.77417	0.00553433	0.551198	0.258692	not-siginficant	NA
11762	Gm42868	64.8235	1.29808	0.394512	3.29035	0.00100062	0.332031	0.478822	not-siginficant	NA		2654	Angptl7	150.512	-0.965375	0.23719	-4.07004	4.70043e-05	0.0956193	1.01945	not-siginficant	NA
24834	Vdr	506.226	-0.525181	0.15978	-3.2869	0.00101295	0.332031	0.478822	not-siginficant	NA		2269	Adamts8	34.6626	-0.964011	0.435511	-2.21351	0.0268622	0.721199	0.141945	not-siginficant	NA
14043	Gm8857	219.195	0.991209	0.302891	3.2725	0.00106601	0.333892	0.476394	not-siginficant	NA		15536	Irs1	57.5531	-0.963419	0.353005	-2.7292	0.00634885	0.564968	0.247976	not-siginficant	NA
7999	Gm10251	254.555	0.75981	0.232222	3.27191	0.00106824	0.333892	0.476394	not-siginficant	NA		14892	Hhip	29.3553	-0.946997	0.468928	-2.01949	0.0434361	0.765676	0.115955	not-siginficant	NA
6876	Evc2	134.979	-0.748326	0.228952	-3.26848	0.00108125	0.333892	0.476394	not-siginficant	NA		21769	Shisa6	37.3661	-0.945814	0.446228	-2.11958	0.0340417	0.739755	0.130912	not-siginficant	NA
2870	Arap1	177.114	-0.660893	0.202227	-3.26808	0.0010828	0.333892	0.476394	not-siginficant	NA		18914	Pcsk1n	538.731	-0.942491	0.204657	-4.60522	4.12027e-06	0.0152421	1.81696	not-siginficant	NA
11656	Gm42031	8.76946	-3.5289	1.08208	-3.26122	0.00110932	0.333892	0.476394	not-siginficant	NA		14366	Gpc3	48.2829	-0.937875	0.372794	-2.5158	0.0118762	0.636369	0.196291	not-siginficant	NA
22183	Slc7a4	1183.88	-0.492229	0.150939	-3.26112	0.00110974	0.333892	0.476394	not-siginficant	NA		24284	Tsen2	66.7073	-0.933302	0.329193	-2.83512	0.00458085	0.507495	0.294568	not-siginficant	NA
25752	Zfp969	10.1554	3.61066	1.10877	3.25646	0.0011281	0.333892	0.476394	not-siginficant	NA		789	4833438C02Rik	28.5239	-0.931085	0.470598	-1.97852	0.0478705	0.787175	0.103929	not-siginficant	NA
6420	Ece1	1045.42	-0.481887	0.148027	-3.25539	0.00113236	0.333892	0.476394	not-siginficant	NA		2536	Aldh1l1	1425.74	-0.928724	0.473184	-1.96271	0.0496793	0.787175	0.103929	not-siginficant	NA
22233	Slit3	778.154	-0.505496	0.155678	-3.24705	0.00116607	0.333892	0.476394	not-siginficant	NA		4409	Cd52	44.4443	-0.926771	0.392211	-2.36294	0.0181308	0.668798	0.174705	not-siginficant	NA
1213	4930535E02Rik	215.345	0.677296	0.20866	3.24593	0.00117067	0.333892	0.476394	not-siginficant	NA		23057	Syk	148.825	-0.924808	0.293811	-3.14763	0.00164601	0.379238	0.421088	not-siginficant	NA
6971	Fam102a	2874.2	-0.373096	0.114996	-3.24444	0.00117684	0.333892	0.476394	not-siginficant	NA		17137	Mitd1	42.647	-0.924454	0.379205	-2.43788	0.0147739	0.649479	0.187435	not-siginficant	NA
18619	Osr2	321.754	-0.599817	0.184963	-3.2429	0.0011832	0.333892	0.476394	not-siginficant	NA		17199	Mn1	41.4473	-0.92339	0.405277	-2.27842	0.0227018	0.693817	0.158755	not-siginficant	NA
13221	Gm50475	35.1458	-1.37205	0.423517	-3.23965	0.00119676	0.333892	0.476394	not-siginficant	NA		17633	Myo1f	47.5571	-0.918208	0.400935	-2.29017	0.0220115	0.693179	0.159155	not-siginficant	NA
1970	Abca1	3166.87	-0.502302	0.155075	-3.23908	0.00119915	0.333892	0.476394	not-siginficant	NA		16357	Lrfn1	48.3293	-0.91192	0.387524	-2.3532	0.0186128	0.674095	0.171279	not-siginficant	NA
9650	Gm1993	116.669	1.0593	0.327654	3.23297	0.00122511	0.337203	0.472109	not-siginficant	NA		6689	Enho	68.9394	-0.911491	0.351339	-2.59434	0.00947732	0.609324	0.215151	not-siginficant	NA
9840	Gm21056	100.757	0.917686	0.284097	3.23019	0.00123708	0.337203	0.472109	not-siginficant	NA		22657	Spink4	32.5429	-0.89461	0.429478	-2.08302	0.0372496	0.747757	0.12624	not-siginficant	NA
24611	Uchl1	1424.26	-0.420468	0.130566	-3.22036	0.00128031	0.343263	0.464374	not-siginficant	NA		3720	Brinp1	35.3391	-0.892066	0.414244	-2.15348	0.0312809	0.734451	0.134037	not-siginficant	NA
13925	Gm8121	253.737	0.636271	0.197707	3.21825	0.00128975	0.343263	0.464374	not-siginficant	NA		4920	Cldn23	37.2629	-0.89119	0.395328	-2.25431	0.024177	0.697543	0.156429	not-siginficant	NA
5148	Col6a1	744.656	-0.532411	0.165541	-3.21618	0.00129908	0.343263	0.464374	not-siginficant	NA		18667	P2rx6	53.7039	-0.890568	0.346611	-2.56936	0.0101887	0.609324	0.215151	not-siginficant	NA
22147	Slc52a3	2029.08	-0.401799	0.125509	-3.20135	0.00136786	0.357786	0.446376	not-siginficant	NA		23264	Tcaf2	31.1991	-0.889749	0.443456	-2.0064	0.0448137	0.772604	0.112043	not-siginficant	NA
24600	Ubtf	1972.18	-0.421026	0.13167	-3.19759	0.00138581	0.358855	0.445081	not-siginficant	NA		5831	Ddr1	1208.88	-0.889074	0.428354	-2.07556	0.0379347	0.748323	0.125911	not-siginficant	NA
5137	Col3a1	918.201	-0.591727	0.185597	-3.18824	0.00143141	0.366873	0.435484	not-siginficant	NA		1967	Aatk	44.8876	-0.883551	0.36734	-2.40527	0.0161606	0.657646	0.182008	not-siginficant	NA
19689	Ppp1r16b	470.046	-0.545231	0.171195	-3.18485	0.00144831	0.366873	0.435484	not-siginficant	NA		19407	Plekhh3	65.7888	-0.878105	0.399907	-2.19577	0.0281082	0.72767	0.138065	not-siginficant	NA
11130	Gm36445	580.244	0.547137	0.172105	3.17908	0.00147742	0.366873	0.435484	not-siginficant	NA		2106	Acan	40.2618	-0.873236	0.441726	-1.97687	0.0480559	0.787175	0.103929	not-siginficant	NA
14666	H2-D1	1416.35	-0.509914	0.160482	-3.17738	0.00148612	0.366873	0.435484	not-siginficant	NA		19993	Psen2	231.635	-0.870141	0.245276	-3.5476	0.000388758	0.251672	0.599165	not-siginficant	NA
13833	Gm7697	106.61	0.920382	0.289694	3.17709	0.00148761	0.366873	0.435484	not-siginficant	NA		23476	Tha1	65.2323	-0.867812	0.349328	-2.48424	0.012983	0.636369	0.196291	not-siginficant	NA
16456	Lrrk1	243.23	-0.713559	0.225157	-3.16917	0.00152877	0.367461	0.434789	not-siginficant	NA		10145	Gm26766	71.5242	-0.866429	0.400603	-2.16282	0.0305554	0.733577	0.134554	not-siginficant	NA
5080	Cntfr	149.174	-0.841005	0.265405	-3.16876	0.00153089	0.367461	0.434789	not-siginficant	NA		20353	Ramp1	90.1913	-0.858719	0.297914	-2.88244	0.00394613	0.483712	0.315413	not-siginficant	NA
19731	Ppp2r3c	1983.38	0.482007	0.152253	3.16583	0.00154643	0.367461	0.434789	not-siginficant	NA		5729	Dagla	94.8701	-0.853515	0.303824	-2.80924	0.00496588	0.535018	0.271632	not-siginficant	NA
12825	Gm4884	99.6132	0.869107	0.274533	3.16577	0.00154676	0.367461	0.434789	not-siginficant	NA		7541	Fscn2	40.7259	-0.84365	0.425367	-1.98335	0.0473285	0.787175	0.103929	not-siginficant	NA
17763	Nbl1	256.835	-0.78349	0.2478	-3.16178	0.00156806	0.369136	0.432814	not-siginficant	NA		20411	Rasl10a	65.8343	-0.843296	0.352196	-2.3944	0.0166477	0.657646	0.182008	not-siginficant	NA
23057	Syk	148.825	-0.924808	0.293811	-3.14763	0.00164601	0.379238	0.421088	not-siginficant	NA		24128	Trem2	64.0711	-0.841355	0.365968	-2.29898	0.0215058	0.690223	0.16101	not-siginficant	NA
23992	Tnxb	232.577	-0.76977	0.244583	-3.14728	0.00164798	0.379238	0.421088	not-siginficant	NA		5080	Cntfr	149.174	-0.841005	0.265405	-3.16876	0.00153089	0.367461	0.434789	not-siginficant	NA
9777	Gm20789	349.1	0.573789	0.182519	3.14372	0.00166817	0.379238	0.421088	not-siginficant	NA		25477	Zfp358	69.9259	-0.832316	0.346476	-2.40223	0.0162952	0.657646	0.182008	not-siginficant	NA
15302	Igkc	396.301	-3.72752	1.1858	-3.14347	0.00166956	0.379238	0.421088	not-siginficant	NA		15979	Klk1b21	393.564	-0.815863	0.241051	-3.3846	0.000712815	0.267512	0.572657	not-siginficant	NA
4637	Cep170b	2989.19	-0.397265	0.126622	-3.13742	0.00170442	0.382523	0.417342	not-siginficant	NA		15983	Klk1b27	232.041	-0.812709	0.281023	-2.89197	0.00382837	0.481198	0.317676	not-siginficant	NA
20399	Rasd1	426.466	-0.529856	0.168967	-3.13585	0.00171356	0.382523	0.417342	not-siginficant	NA		17649	Myof	211.971	-0.8119	0.292198	-2.7786	0.00545937	0.550558	0.259197	not-siginficant	NA
2192	Actn3	568.117	-0.48337	0.154469	-3.12923	0.00175265	0.387905	0.411274	not-siginficant	NA		19064	Pf4	52.1028	-0.809359	0.390799	-2.07103	0.0383557	0.748323	0.125911	not-siginficant	NA
1118	4930509G22Rik	311.615	0.554046	0.177275	3.12535	0.00177591	0.389723	0.409244	not-siginficant	NA		16360	Lrg1	266.133	-0.805907	0.288093	-2.79739	0.00515177	0.53923	0.268226	not-siginficant	NA
15194	Ide	13307.3	0.446462	0.143048	3.12107	0.00180197	0.392117	0.406584	not-siginficant	NA		19486	Pnck	42.3284	-0.805895	0.393358	-2.04876	0.040486	0.754731	0.122208	not-siginficant	NA
21551	Sema6c	2018.85	-0.490709	0.157598	-3.11367	0.00184773	0.398725	0.399326	not-siginficant	NA		18383	Nynrin	75.7997	-0.805826	0.306925	-2.62548	0.00865259	0.603729	0.219158	not-siginficant	NA
17952	Nfatc4	21.519	-1.71992	0.553362	-3.10813	0.00188275	0.402923	0.394778	not-siginficant	NA		21417	Scn4a	41.5839	-0.80095	0.404651	-1.97936	0.0477755	0.787175	0.103929	not-siginficant	NA
21553	Sema7a	2245.24	-0.443769	0.142899	-3.10548	0.00189972	0.403223	0.394454	not-siginficant	NA		18005	Nipa1	55.9823	-0.797802	0.33413	-2.3877	0.0169542	0.661363	0.17956	not-siginficant	NA
19458	Plxna1	2707.65	-0.355856	0.115114	-3.09133	0.0019926	0.417826	0.379004	not-siginficant	NA		6685	Endou	46.8717	-0.797159	0.380097	-2.09725	0.0359712	0.74558	0.127506	not-siginficant	NA
20090	Ptgis	398.939	-0.535566	0.173316	-3.09011	0.00200079	0.417826	0.379004	not-siginficant	NA		19160	Phlda3	140.564	-0.796706	0.293141	-2.71783	0.00657125	0.571385	0.243071	not-siginficant	NA
5138	Col4a1	961.031	-0.502415	0.163129	-3.07986	0.00207096	0.427031	0.369541	not-siginficant	NA		2828	Apoc1	375.104	-0.792518	0.203762	-3.88943	0.000100481	0.162622	0.788822	not-siginficant	NA
2262	Adamts2	394.759	-0.650906	0.21162	-3.07583	0.00209918	0.427031	0.369541	not-siginficant	NA		3846	C1rl	110.018	-0.791713	0.272309	-2.90741	0.00364437	0.479041	0.319628	not-siginficant	NA
1494	4933406K04Rik	1650.54	0.422775	0.13754	3.07383	0.00211332	0.427031	0.369541	not-siginficant	NA		18377	Nxph3	107.729	-0.791063	0.319552	-2.47554	0.0133036	0.639685	0.194034	not-siginficant	NA
19665	Ppm1l	840.859	-0.412598	0.134278	-3.07271	0.00212125	0.427031	0.369541	not-siginficant	NA		15182	Icam1	83.1395	-0.78974	0.313844	-2.51635	0.0118579	0.636369	0.196291	not-siginficant	NA
22581	Spata4	21971.6	0.403417	0.131327	3.07186	0.00212732	0.427031	0.369541	not-siginficant	NA		4578	Cebpb	63.6721	-0.785405	0.34938	-2.24799	0.0245766	0.701666	0.15387	not-siginficant	NA
4699	Cfap36	14888.6	0.394823	0.128805	3.06529	0.0021746	0.428894	0.36765	not-siginficant	NA		17763	Nbl1	256.835	-0.78349	0.2478	-3.16178	0.00156806	0.369136	0.432814	not-siginficant	NA
15425	Inha	2981.05	-0.465058	0.151814	-3.06335	0.00218876	0.428894	0.36765	not-siginficant	NA		2137	Acot11	62.0809	-0.774408	0.343541	-2.25419	0.0241839	0.697543	0.156429	not-siginficant	NA
17155	Mlf2	1876.43	-0.451876	0.14756	-3.06233	0.00219623	0.428894	0.36765	not-siginficant	NA		7310	Fermt3	65.0582	-0.773755	0.332887	-2.32438	0.0201053	0.683237	0.165428	not-siginficant	NA
6925	F11r	980.741	-0.401894	0.131433	-3.05778	0.00222983	0.428894	0.36765	not-siginficant	NA		23992	Tnxb	232.577	-0.76977	0.244583	-3.14728	0.00164798	0.379238	0.421088	not-siginficant	NA
5581	Cyp26b1	1917.54	-0.483319	0.158064	-3.05775	0.00223008	0.428894	0.36765	not-siginficant	NA		17188	Mmp2	95.5882	-0.766695	0.35841	-2.13916	0.0324231	0.739057	0.131322	not-siginficant	NA
3831	C1qb	466.835	-0.494231	0.161674	-3.05695	0.00223598	0.428894	0.36765	not-siginficant	NA		22173	Slc6a8	219.66	-0.764654	0.299983	-2.54899	0.0108036	0.621688	0.206428	not-siginficant	NA
6753	Ephx1	3545.74	-0.491208	0.161127	-3.04858	0.00229922	0.432761	0.363752	not-siginficant	NA		23284	Tcf21	131.808	-0.764516	0.253671	-3.01381	0.00257986	0.437178	0.359342	not-siginficant	NA
15853	Khnyn	246.394	-0.555398	0.182183	-3.04858	0.00229929	0.432761	0.363752	not-siginficant	NA		228	1700023B13Rik	51.5946	-0.761909	0.380294	-2.00347	0.0451265	0.775415	0.110466	not-siginficant	NA
1959	Aard	4606.68	-0.33117	0.108663	-3.04766	0.00230628	0.432761	0.363752	not-siginficant	NA		4807	Chrd	68.4767	-0.761063	0.329979	-2.3064	0.0210886	0.689057	0.161745	not-siginficant	NA
18125	Notch3	136.768	-0.712316	0.233987	-3.04426	0.00233255	0.434256	0.362254	not-siginficant	NA		24463	Twist1	66.4473	-0.760635	0.310912	-2.44646	0.0144266	0.649479	0.187435	not-siginficant	NA
1832	A230103L15Rik	3.50698	5.36905	1.7678	3.03713	0.00238842	0.434256	0.362254	not-siginficant	NA		3873	C3ar1	76.8883	-0.759118	0.332653	-2.28201	0.0224887	0.69343	0.158998	not-siginficant	NA
23971	Tnn	3.32028	5.30916	1.7486	3.03624	0.00239545	0.434256	0.362254	not-siginficant	NA		2818	Aplp1	657.166	-0.75694	0.217246	-3.48426	0.000493503	0.261758	0.5821	not-siginficant	NA
2613	Amhr2	7963.24	-0.405259	0.133486	-3.03597	0.00239763	0.434256	0.362254	not-siginficant	NA		2060	AC109619.1	80.5006	-0.754139	0.333571	-2.2608	0.0237714	0.697543	0.156429	not-siginficant	NA
2361	Aebp1	501.003	-0.544959	0.179504	-3.03591	0.00239809	0.434256	0.362254	not-siginficant	NA		6164	Dnmt3c	53.3121	-0.754067	0.341106	-2.21065	0.02706	0.721199	0.141945	not-siginficant	NA
10922	Gm3453	256.939	0.645283	0.213058	3.02867	0.00245631	0.437178	0.359342	not-siginficant	NA		15069	Hs3st1	48.3109	-0.750985	0.382279	-1.9645	0.0494725	0.787175	0.103929	not-siginficant	NA
3830	C1qa	326.167	-0.701441	0.23179	-3.02619	0.0024766	0.437178	0.359342	not-siginficant	NA		6876	Evc2	134.979	-0.748326	0.228952	-3.26848	0.00108125	0.333892	0.476394	not-siginficant	NA
22982	Sulf2	1442.8	-0.485009	0.160325	-3.02516	0.00248499	0.437178	0.359342	not-siginficant	NA		23466	Tgm2	751.956	-0.741882	0.182498	-4.06514	4.80035e-05	0.0956193	1.01945	not-siginficant	NA
5949	Dhcr24	2765.92	-0.464445	0.153906	-3.01771	0.0025469	0.437178	0.359342	not-siginficant	NA		5053	Cnn2	206.337	-0.737991	0.212491	-3.47304	0.000514596	0.261758	0.5821	not-siginficant	NA
24075	Tpt1-ps3	670.707	0.47575	0.157778	3.01532	0.00256709	0.437178	0.359342	not-siginficant	NA		23722	Tmem160	57.7867	-0.737873	0.370343	-1.9924	0.046327	0.783565	0.105925	not-siginficant	NA
23284	Tcf21	131.808	-0.764516	0.253671	-3.01381	0.00257986	0.437178	0.359342	not-siginficant	NA		16857	Mdfic	94.2845	-0.732426	0.263897	-2.77543	0.00551295	0.551188	0.2587	not-siginficant	NA
7188	Fbl	1171.37	-0.419265	0.139164	-3.01274	0.00258903	0.437178	0.359342	not-siginficant	NA		16167	Ldhd	290.424	-0.729789	0.249436	-2.92575	0.00343625	0.475572	0.322784	not-siginficant	NA
22297	Smim10l2a	555.246	-0.440102	0.146137	-3.01156	0.00259906	0.437178	0.359342	not-siginficant	NA		14670	H2-Eb1	380.941	-0.722718	0.200116	-3.61149	0.000304437	0.251672	0.599165	not-siginficant	NA
14530	Grn	1040.73	-0.427358	0.14196	-3.01041	0.00260896	0.437178	0.359342	not-siginficant	NA		18673	P2ry2	150.83	-0.719878	0.311835	-2.30852	0.02097	0.689057	0.161745	not-siginficant	NA
16093	Lamb2	1848.67	-0.510673	0.169636	-3.0104	0.00260902	0.437178	0.359342	not-siginficant	NA		15940	Klhdc8a	118.945	-0.715263	0.27756	-2.57697	0.00996715	0.609324	0.215151	not-siginficant	NA
23820	Tmem267	5115.78	0.500521	0.166502	3.00609	0.00264628	0.437178	0.359342	not-siginficant	NA		23282	Tcf19	77.7518	-0.714184	0.29826	-2.3945	0.0166431	0.657646	0.182008	not-siginficant	NA
16318	Lonp1	1248.38	-0.458874	0.152694	-3.00518	0.00265426	0.437178	0.359342	not-siginficant	NA		16456	Lrrk1	243.23	-0.713559	0.225157	-3.16917	0.00152877	0.367461	0.434789	not-siginficant	NA
2320	Adgrl1	2317.22	-0.444986	0.148077	-3.00509	0.00265499	0.437178	0.359342	not-siginficant	NA		18125	Notch3	136.768	-0.712316	0.233987	-3.04426	0.00233255	0.434256	0.362254	not-siginficant	NA
20704	Rhox8	836.465	-0.404406	0.134593	-3.00466	0.00265876	0.437178	0.359342	not-siginficant	NA		22124	Slc45a3	238.483	-0.708291	0.236115	-2.99977	0.00270187	0.437178	0.359342	not-siginficant	NA
14741	H6pd	737.102	-0.410362	0.136629	-3.00347	0.0026692	0.437178	0.359342	not-siginficant	NA		23707	Tmem143	161.705	-0.706708	0.247881	-2.851	0.00435819	0.501579	0.299661	not-siginficant	NA
22124	Slc45a3	238.483	-0.708291	0.236115	-2.99977	0.00270187	0.437178	0.359342	not-siginficant	NA		14477	Grasp	69.7711	-0.705517	0.326792	-2.15892	0.0308566	0.733577	0.134554	not-siginficant	NA
3823	C130073E24Rik	3.35424	5.30316	1.7681	2.99936	0.00270544	0.437178	0.359342	not-siginficant	NA		14400	Gpr146	73.6874	-0.704752	0.326599	-2.15785	0.0309394	0.733577	0.134554	not-siginficant	NA
3418	Bahcc1	452.079	-0.587268	0.195891	-2.99794	0.00271812	0.437178	0.359342	not-siginficant	NA		4671	Cers4	64.9791	-0.702556	0.311738	-2.25367	0.0242167	0.697543	0.156429	not-siginficant	NA
17467	Mtcl1	1471.33	-0.42027	0.14048	-2.99168	0.00277443	0.44005	0.356498	not-siginficant	NA		3830	C1qa	326.167	-0.701441	0.23179	-3.02619	0.0024766	0.437178	0.359342	not-siginficant	NA
4903	Clcn2	1298.93	-0.38738	0.129534	-2.99057	0.00278454	0.44005	0.356498	not-siginficant	NA		15959	Klhl29	116.569	-0.700585	0.254197	-2.75607	0.00585007	0.562139	0.250156	not-siginficant	NA
2293	Adcy7	502.406	-0.511458	0.171039	-2.99031	0.00278696	0.44005	0.356498	not-siginficant	NA		18427	Ogfod3	84.7564	-0.699135	0.295015	-2.36983	0.0177963	0.667686	0.175428	not-siginficant	NA
18940	Pdcl2	15265.2	0.404682	0.135452	2.98764	0.0028114	0.44122	0.355345	not-siginficant	NA		6997	Fam129b	234.379	-0.696331	0.206313	-3.37512	0.000737832	0.272945	0.563925	not-siginficant	NA
7289	Fcrls	59.6411	-1.06046	0.355423	-2.98364	0.00284838	0.444331	0.352294	not-siginficant	NA		22204	Slc9a9	68.9479	-0.690733	0.324295	-2.12996	0.0331753	0.739292	0.131184	not-siginficant	NA
18161	Npr1	2085.29	-0.391516	0.131491	-2.97752	0.00290593	0.450592	0.346216	not-siginficant	NA		2367	Afap1l2	70.5283	-0.69033	0.322392	-2.14127	0.0322519	0.739057	0.131322	not-siginficant	NA
19305	Pkn1	575.295	-0.517537	0.174138	-2.97199	0.00295877	0.451799	0.345055	not-siginficant	NA		13245	Gm5113	99.1577	-0.689777	0.295493	-2.33433	0.0195786	0.681156	0.166754	not-siginficant	NA
22136	Slc4a2	1828.93	-0.371503	0.125029	-2.97133	0.00296511	0.451799	0.345055	not-siginficant	NA		3642	Bmf	70.4931	-0.688335	0.307413	-2.23912	0.0251479	0.710923	0.148178	not-siginficant	NA
22035	Slc30a2	1575.83	-0.419757	0.141317	-2.97032	0.00297493	0.451799	0.345055	not-siginficant	NA		16652	Man1a	104.938	-0.686316	0.347438	-1.97536	0.0482269	0.787175	0.103929	not-siginficant	NA
22483	Soga1	968.102	-0.447168	0.15059	-2.96943	0.00298349	0.451799	0.345055	not-siginficant	NA		4274	Ccdc9b	66.2688	-0.682574	0.343615	-1.98645	0.0469834	0.785809	0.104683	not-siginficant	NA
13509	Gm6123	38.305	1.96256	0.661699	2.96594	0.00301758	0.454303	0.342654	not-siginficant	NA		6658	Emc9	102.163	-0.679976	0.286886	-2.37019	0.0177789	0.667686	0.175428	not-siginficant	NA
24343	Tst	635.712	-0.42405	0.143143	-2.96241	0.00305237	0.456885	0.340193	not-siginficant	NA		18036	Nkx3-1	69.447	-0.679238	0.327207	-2.07587	0.0379064	0.748323	0.125911	not-siginficant	NA
18176	Nr0b1	749.041	-0.429396	0.145351	-2.95419	0.00313487	0.463297	0.334141	not-siginficant	NA		5124	Col18a1	801.764	-0.678304	0.178952	-3.79044	0.000150383	0.204957	0.688338	not-siginficant	NA
22719	Src	595.061	-0.484834	0.164256	-2.95169	0.00316038	0.463297	0.334141	not-siginficant	NA		15192	Id3	114.638	-0.676101	0.286904	-2.35654	0.018446	0.67202	0.172618	not-siginficant	NA
9235	Gm16141	3.36211	5.30624	1.79803	2.95113	0.0031661	0.463297	0.334141	not-siginficant	NA		3592	Bex2	90.9331	-0.676052	0.283696	-2.38301	0.0171716	0.661694	0.179343	not-siginficant	NA
20372	Rap2a	465.186	-0.43943	0.148961	-2.94996	0.00317811	0.463297	0.334141	not-siginficant	NA		22473	Socs1	136.665	-0.673256	0.279633	-2.40764	0.0160561	0.657646	0.182008	not-siginficant	NA
23765	Tmem200b	384.142	-0.576425	0.195443	-2.94933	0.00318466	0.463297	0.334141	not-siginficant	NA		15151	Htra3	682.435	-0.672416	0.143829	-4.67511	2.938e-06	0.0126799	1.89688	not-siginficant	NA
17164	Mllt6	1378.82	-0.527353	0.179016	-2.94584	0.00322078	0.46565	0.33194	not-siginficant	NA		15149	Htra1	487.599	-0.671866	0.183041	-3.67058	0.000242001	0.229349	0.639502	not-siginficant	NA
18123	Notch1	291.49	-0.525837	0.178595	-2.94431	0.0032368	0.46565	0.33194	not-siginficant	NA		17580	Mycn	119.93	-0.671819	0.272676	-2.4638	0.0137474	0.640591	0.193419	not-siginficant	NA
5139	Col4a2	952.356	-0.449642	0.15288	-2.94113	0.00327013	0.467845	0.329898	not-siginficant	NA		8375	Gm12184	63.7244	-0.66768	0.325237	-2.0529	0.040082	0.754731	0.122208	not-siginficant	NA
651	2410141K09Rik	30.1887	3.9594	1.3494	2.93418	0.00334428	0.472322	0.325762	not-siginficant	NA		23172	Tap1	81.0669	-0.665016	0.331281	-2.00741	0.0447062	0.771264	0.112797	not-siginficant	NA
20728	Rims4	359.76	-0.493846	0.168341	-2.9336	0.00335054	0.472322	0.325762	not-siginficant	NA		16739	Mapkapk5	106.269	-0.663619	0.308261	-2.15278	0.0313359	0.734451	0.134037	not-siginficant	NA
21747	Sh3yl1	894.442	0.500797	0.170741	2.93308	0.00335614	0.472322	0.325762	not-siginficant	NA		2870	Arap1	177.114	-0.660893	0.202227	-3.26808	0.0010828	0.333892	0.476394	not-siginficant	NA
19836	Prkce	399.556	-0.485218	0.165748	-2.92744	0.00341762	0.475572	0.322784	not-siginficant	NA		19504	Pnpla1	61.5323	-0.65867	0.335607	-1.96262	0.04969	0.787175	0.103929	not-siginficant	NA
5728	Dag1	3323.1	-0.347442	0.118687	-2.92737	0.00341842	0.475572	0.322784	not-siginficant	NA		25538	Zfp503	74.7166	-0.656773	0.306957	-2.13963	0.0323851	0.739057	0.131322	not-siginficant	NA
16167	Ldhd	290.424	-0.729789	0.249436	-2.92575	0.00343625	0.475572	0.322784	not-siginficant	NA		2830	Apoe	3555.93	-0.652632	0.184568	-3.536	0.000406229	0.255323	0.59291	not-siginficant	NA
4486	Cdh12	111.396	0.75361	0.257849	2.92268	0.00347029	0.475572	0.322784	not-siginficant	NA		2262	Adamts2	394.759	-0.650906	0.21162	-3.07583	0.00209918	0.427031	0.369541	not-siginficant	NA
13570	Gm6401	13.8972	2.12869	0.728353	2.92261	0.00347106	0.475572	0.322784	not-siginficant	NA		15531	Irf9	125.747	-0.650053	0.246041	-2.64205	0.00824057	0.603729	0.219158	not-siginficant	NA
24175	Trim47	470.744	-0.568376	0.194601	-2.92072	0.00349218	0.475947	0.322441	not-siginficant	NA		22705	Sptbn5	108.741	-0.648502	0.268833	-2.41229	0.0158528	0.654963	0.183783	not-siginficant	NA
5551	Cyb5r1	991.923	-0.401019	0.137436	-2.91786	0.00352441	0.476729	0.321728	not-siginficant	NA		14898	Hic1	73.0798	-0.647734	0.31964	-2.02645	0.042719	0.765542	0.116031	not-siginficant	NA
17816	Ndrg1	445.472	-0.539966	0.185142	-2.91649	0.00353991	0.476729	0.321728	not-siginficant	NA		3674	Bok	227.186	-0.641733	0.187932	-3.41472	0.000638486	0.265565	0.57583	not-siginficant	NA
4424	Cd74	873.691	-0.540124	0.18527	-2.91533	0.00355315	0.476729	0.321728	not-siginficant	NA		19401	Plekhg3	160.146	-0.639625	0.229862	-2.78265	0.00539169	0.549879	0.259733	not-siginficant	NA
21451	Sdc4	1691.69	-0.405382	0.139138	-2.91352	0.00357384	0.477034	0.32145	not-siginficant	NA		5127	Col1a2	1656.92	-0.639222	0.172828	-3.6986	0.000216794	0.224555	0.648677	not-siginficant	NA
6751	Ephb4	226.077	-0.554339	0.190378	-2.91179	0.00359367	0.477221	0.32128	not-siginficant	NA		3808	C030006K11Rik	197.413	-0.637972	0.221858	-2.87558	0.00403285	0.487397	0.312117	not-siginficant	NA
4287	Ccl28	515.121	0.540493	0.185796	2.90906	0.00362512	0.478942	0.319717	not-siginficant	NA		13837	Gm7730	67.9258	-0.636198	0.315136	-2.01881	0.0435073	0.76641	0.115539	not-siginficant	NA
3846	C1rl	110.018	-0.791713	0.272309	-2.90741	0.00364437	0.479041	0.319628	not-siginficant	NA		23695	Tmem132a	106.238	-0.635471	0.306401	-2.07399	0.0380805	0.748323	0.125911	not-siginficant	NA
192	1700019A02Rik	3094.11	0.365867	0.126038	2.90282	0.00369816	0.481198	0.317676	not-siginficant	NA		21753	Shbg	189.266	-0.634805	0.24759	-2.56394	0.0103492	0.610484	0.214326	not-siginficant	NA
14461	Gpx1	837.172	-0.440176	0.151644	-2.9027	0.0036996	0.481198	0.317676	not-siginficant	NA		17419	Ms4a4d	74.623	-0.634526	0.289497	-2.19183	0.028392	0.72772	0.138035	not-siginficant	NA
23575	Tkt	879.792	-0.50558	0.174493	-2.89742	0.00376241	0.481198	0.317676	not-siginficant	NA		21338	Sardh	431.119	-0.63264	0.233168	-2.71323	0.00666307	0.575134	0.240231	not-siginficant	NA
24601	Ubtfl1	17.089	1.72337	0.594847	2.89717	0.00376547	0.481198	0.317676	not-siginficant	NA		2583	Alox5	114.355	-0.63247	0.254598	-2.48419	0.0129848	0.636369	0.196291	not-siginficant	NA
20950	Rpl21-ps9	3.12696	5.21448	1.80075	2.89573	0.00378278	0.481198	0.317676	not-siginficant	NA		4379	Cd248	135.014	-0.632067	0.29561	-2.13818	0.0325022	0.739057	0.131322	not-siginficant	NA
7973	Gm10156	18.5589	2.10196	0.726063	2.89501	0.00379147	0.481198	0.317676	not-siginficant	NA		18190	Nr2f6	110.665	-0.631527	0.294869	-2.14172	0.032216	0.739057	0.131322	not-siginficant	NA
7413	Flrt1	497.502	-0.477692	0.165014	-2.89485	0.00379343	0.481198	0.317676	not-siginficant	NA		13346	Gm5518	75.174	-0.630712	0.296409	-2.12785	0.0333497	0.739375	0.131135	not-siginficant	NA
15983	Klk1b27	232.041	-0.812709	0.281023	-2.89197	0.00382837	0.481198	0.317676	not-siginficant	NA		16097	Lamc3	1415.17	-0.628082	0.171712	-3.65777	0.000254415	0.229349	0.639502	not-siginficant	NA
15017	Hoxb2	5.29846	4.03157	1.39414	2.89179	0.00383055	0.481198	0.317676	not-siginficant	NA		23451	Tgfb1i1	82.3956	-0.626727	0.279257	-2.24426	0.0248154	0.705998	0.151197	not-siginficant	NA
21576	Septin9	2774.65	-0.368227	0.127396	-2.89041	0.00384737	0.481198	0.317676	not-siginficant	NA		15075	Hs6st1	375.126	-0.626392	0.183906	-3.40603	0.000659138	0.265565	0.57583	not-siginficant	NA
12108	Gm44661	138.007	0.68804	0.238345	2.88674	0.00389261	0.481198	0.317676	not-siginficant	NA		6710	Entpd2	79.8594	-0.625967	0.306648	-2.04132	0.041219	0.756684	0.121086	not-siginficant	NA
20665	Rhob	1498.89	-0.444295	0.153938	-2.88619	0.00389931	0.481198	0.317676	not-siginficant	NA		18275	Ntn4	453.738	-0.625158	0.234497	-2.66596	0.00767694	0.600587	0.221424	not-siginficant	NA
13175	Gm50299	9.70706	2.41839	0.837989	2.88595	0.00390236	0.481198	0.317676	not-siginficant	NA		9515	Gm18336	91.9194	-0.625045	0.31289	-1.99765	0.0457547	0.777439	0.109333	not-siginficant	NA
20353	Ramp1	90.1913	-0.858719	0.297914	-2.88244	0.00394613	0.483712	0.315413	not-siginficant	NA		23845	Tmem44	103.765	-0.624808	0.289015	-2.16185	0.0306298	0.733577	0.134554	not-siginficant	NA
15698	Kazn	529.144	-0.509774	0.17699	-2.88025	0.00397364	0.483712	0.315413	not-siginficant	NA		19195	Piezo1	262.801	-0.623938	0.18077	-3.45155	0.000557373	0.26247	0.580921	not-siginficant	NA
7593	Fxyd6	1616.02	-0.37118	0.128889	-2.87984	0.00397879	0.483712	0.315413	not-siginficant	NA		18273	Ntn1	318.56	-0.622606	0.175384	-3.54996	0.000385295	0.251672	0.599165	not-siginficant	NA
3808	C030006K11Rik	197.413	-0.637972	0.221858	-2.87558	0.00403285	0.487397	0.312117	not-siginficant	NA		3014	Armcx6	94.6124	-0.620716	0.297758	-2.08463	0.0371025	0.747757	0.12624	not-siginficant	NA
19075	Pfkl	1028.6	-0.562826	0.19581	-2.87435	0.00404861	0.487397	0.312117	not-siginficant	NA		19681	Ppp1r14a	205.985	-0.61802	0.264663	-2.33512	0.0195372	0.681156	0.166754	not-siginficant	NA
4620	Cenpu	1741.34	0.457652	0.159359	2.87183	0.00408106	0.487397	0.312117	not-siginficant	NA		2623	Amotl2	390.99	-0.617784	0.173639	-3.55786	0.000373891	0.251672	0.599165	not-siginficant	NA
2421	Ahnak	1530.49	-0.411892	0.143536	-2.86961	0.00410981	0.487397	0.312117	not-siginficant	NA		18024	Nkd1	130.785	-0.614965	0.238914	-2.574	0.0100531	0.609324	0.215151	not-siginficant	NA
4192	Ccdc178	3957.89	0.411357	0.143377	2.86906	0.00411693	0.487397	0.312117	not-siginficant	NA		5126	Col1a1	943.779	-0.611259	0.17096	-3.57546	0.000349619	0.251672	0.599165	not-siginficant	NA
14521	Grk6	483.083	-0.453594	0.15812	-2.86867	0.00412203	0.487397	0.312117	not-siginficant	NA		5054	Cnn3	318.004	-0.610975	0.264641	-2.30869	0.0209605	0.689057	0.161745	not-siginficant	NA
17612	Myl9	1822.85	-0.402597	0.14052	-2.86506	0.0041693	0.490746	0.309144	not-siginficant	NA		15113	Hspa1b	116.582	-0.610649	0.279742	-2.1829	0.0290433	0.733577	0.134554	not-siginficant	NA
10889	Gm3417	3541.01	0.464671	0.162307	2.86292	0.00419761	0.491842	0.308174	not-siginficant	NA		22212	Slco2b1	147.436	-0.608801	0.233652	-2.60559	0.00917155	0.609324	0.215151	not-siginficant	NA
6861	Etnk2	1447.56	-0.383959	0.134277	-2.85945	0.00424378	0.494844	0.305532	not-siginficant	NA		20412	Rasl10b	90.3224	-0.607895	0.279411	-2.17563	0.0295829	0.733577	0.134554	not-siginficant	NA
18002	Ninj1	425.366	-0.515122	0.18023	-2.85813	0.00426145	0.494844	0.305532	not-siginficant	NA		23786	Tmem229b	123.01	-0.60738	0.246485	-2.46417	0.0137331	0.640591	0.193419	not-siginficant	NA
261	1700027F09Rik	226.785	0.583246	0.204245	2.85561	0.00429538	0.496558	0.30403	not-siginficant	NA		7577	Furin	1155.3	-0.607226	0.148759	-4.08194	4.46607e-05	0.0956193	1.01945	not-siginficant	NA
23707	Tmem143	161.705	-0.706708	0.247881	-2.851	0.00435819	0.501579	0.299661	not-siginficant	NA		6219	Dpp7	70.9411	-0.606343	0.298853	-2.0289	0.0424689	0.764241	0.11677	not-siginficant	NA
16487	Lsr	467.189	-0.540959	0.18988	-2.84895	0.00438634	0.501969	0.299323	not-siginficant	NA		18989	Pdlim2	157.902	-0.603784	0.260079	-2.32154	0.0202577	0.684821	0.164423	not-siginficant	NA
14813	Hdac6	2651.36	-0.374834	0.131616	-2.84794	0.00440035	0.501969	0.299323	not-siginficant	NA		24835	Vegfa	132.391	-0.602796	0.245341	-2.45697	0.0140115	0.64675	0.189264	not-siginficant	NA
18169	Nptx2	632.671	-0.416491	0.146514	-2.84267	0.00447375	0.505857	0.295972	not-siginficant	NA		4096	Cavin1	808.729	-0.600535	0.173454	-3.46222	0.000535747	0.261758	0.5821	not-siginficant	NA
5482	Ctsd	1351.7	-0.394556	0.138825	-2.8421	0.00448175	0.505857	0.295972	not-siginficant	NA		18619	Osr2	321.754	-0.599817	0.184963	-3.2429	0.0011832	0.333892	0.476394	not-siginficant	NA
24312	Tspan17	657.834	-0.560506	0.197326	-2.8405	0.00450422	0.505857	0.295972	not-siginficant	NA		14999	Homer3	141.448	-0.597964	0.276641	-2.16152	0.0306553	0.733577	0.134554	not-siginficant	NA
25267	Zbtb16	235.055	-0.551716	0.194272	-2.83991	0.00451257	0.505857	0.295972	not-siginficant	NA		2154	Acp7	131.301	-0.596859	0.263822	-2.26235	0.0236757	0.697543	0.156429	not-siginficant	NA
22836	Stab1	692.31	-0.457145	0.161151	-2.83675	0.00455748	0.507495	0.294568	not-siginficant	NA		24032	Tor4a	92.6906	-0.59558	0.288348	-2.06549	0.0388765	0.748323	0.125911	not-siginficant	NA
24284	Tsen2	66.7073	-0.933302	0.329193	-2.83512	0.00458085	0.507495	0.294568	not-siginficant	NA		17750	Nat8l	88.1065	-0.595275	0.291873	-2.0395	0.0414004	0.757004	0.120902	not-siginficant	NA
14371	Gpd1	873.398	-0.523884	0.184868	-2.83383	0.00459945	0.507495	0.294568	not-siginficant	NA		15552	Islr	138.507	-0.594875	0.258983	-2.29696	0.0216209	0.690626	0.160757	not-siginficant	NA
2850	App	4373.03	-0.339532	0.119832	-2.8334	0.00460557	0.507495	0.294568	not-siginficant	NA		2533	Aldh1a3	176.517	-0.592112	0.220837	-2.68121	0.00733561	0.586938	0.231408	not-siginficant	NA
6912	Ext2	1095.24	-0.377379	0.133259	-2.83193	0.00462681	0.507675	0.294415	not-siginficant	NA		5137	Col3a1	918.201	-0.591727	0.185597	-3.18824	0.00143141	0.366873	0.435484	not-siginficant	NA
22054	Slc35b2	663.863	-0.420559	0.148751	-2.82727	0.00469471	0.512952	0.289923	not-siginficant	NA		5800	Dctd	79.1611	-0.590488	0.293551	-2.01153	0.0442691	0.769361	0.11387	not-siginficant	NA
23869	Tmem69	237.428	0.546265	0.193647	2.82094	0.00478839	0.520989	0.283172	not-siginficant	NA		6252	Drp2	283.187	-0.588714	0.223453	-2.63462	0.00842306	0.603729	0.219158	not-siginficant	NA
13257	Gm5142	3347.2	0.334768	0.118959	2.81415	0.00489071	0.529895	0.27581	not-siginficant	NA		3418	Bahcc1	452.079	-0.587268	0.195891	-2.99794	0.00271812	0.437178	0.359342	not-siginficant	NA
5729	Dagla	94.8701	-0.853515	0.303824	-2.80924	0.00496588	0.535018	0.271632	not-siginficant	NA		4000	Capn1	131.791	-0.584956	0.284002	-2.05969	0.039428	0.751657	0.12398	not-siginficant	NA
3984	Camkk2	1656.7	-0.323364	0.115177	-2.80754	0.00499218	0.535018	0.271632	not-siginficant	NA		15275	Igfbp2	346.825	-0.5836	0.222377	-2.62437	0.00868107	0.603729	0.219158	not-siginficant	NA
19	1110008P14Rik	560.586	-0.456372	0.162588	-2.80692	0.0050018	0.535018	0.271632	not-siginficant	NA		5211	Coro1a	85.7627	-0.583387	0.288854	-2.01966	0.0434187	0.765676	0.115955	not-siginficant	NA
23966	Tnk2	1157.06	-0.414127	0.147624	-2.80528	0.00502726	0.535018	0.271632	not-siginficant	NA		25297	Zbtb7b	366.054	-0.583099	0.243359	-2.39605	0.016573	0.657646	0.182008	not-siginficant	NA
15427	Inhbb	1549.1	-0.426755	0.152174	-2.80438	0.0050413	0.535018	0.271632	not-siginficant	NA		16598	Maff	92.4523	-0.582774	0.268773	-2.16828	0.0301377	0.733577	0.134554	not-siginficant	NA
16370	Lrp10	1056.82	-0.412035	0.147094	-2.80117	0.00509172	0.538164	0.269085	not-siginficant	NA		6665	Emilin1	129.94	-0.582737	0.258488	-2.2544	0.0241709	0.697543	0.156429	not-siginficant	NA
19391	Plekha7	535.254	-0.438747	0.156839	-2.79743	0.00515102	0.53923	0.268226	not-siginficant	NA		4073	Casq2	173.594	-0.582727	0.247407	-2.35534	0.0185058	0.672102	0.172565	not-siginficant	NA
16360	Lrg1	266.133	-0.805907	0.288093	-2.79739	0.00515177	0.53923	0.268226	not-siginficant	NA		5198	Copz2	160.464	-0.580488	0.252205	-2.30165	0.0213547	0.689057	0.161745	not-siginficant	NA
7460	Folr1	773.275	-0.387736	0.138645	-2.7966	0.00516428	0.53923	0.268226	not-siginficant	NA		3054	Arx	123.276	-0.579332	0.274621	-2.10957	0.0348954	0.740811	0.130292	not-siginficant	NA
13425	Gm5800	589.459	0.451535	0.161645	2.79338	0.00521607	0.541963	0.266031	not-siginficant	NA		23618	Tm6sf1	89.6907	-0.578407	0.271752	-2.12843	0.0333012	0.739375	0.131135	not-siginficant	NA
22620	Speer5-ps1	208.325	0.756146	0.27079	2.79237	0.00523231	0.541963	0.266031	not-siginficant	NA		7610	Fzd9	191.218	-0.577545	0.21824	-2.64638	0.0081358	0.602307	0.220182	not-siginficant	NA
23963	Tnip1	490.48	-0.49306	0.176772	-2.78925	0.00528298	0.545031	0.263579	not-siginficant	NA		4113	Cbr2	192.738	-0.576998	0.228539	-2.52473	0.0115788	0.636369	0.196291	not-siginficant	NA
164	1700016D06Rik	1849.58	0.384313	0.1381	2.78285	0.00538832	0.549879	0.259733	not-siginficant	NA		23765	Tmem200b	384.142	-0.576425	0.195443	-2.94933	0.00318466	0.463297	0.334141	not-siginficant	NA
19401	Plekhg3	160.146	-0.639625	0.229862	-2.78265	0.00539169	0.549879	0.259733	not-siginficant	NA		24318	Tspan4	330.756	-0.574635	0.213614	-2.69006	0.00714395	0.583573	0.233905	not-siginficant	NA
10819	Gm33301	258.642	0.588839	0.21162	2.78253	0.00539368	0.549879	0.259733	not-siginficant	NA		15277	Igfbp4	637.809	-0.573691	0.159573	-3.59516	0.00032419	0.251672	0.599165	not-siginficant	NA
17649	Myof	211.971	-0.8119	0.292198	-2.7786	0.00545937	0.550558	0.259197	not-siginficant	NA		15807	Kctd17	177.631	-0.573576	0.228578	-2.50932	0.0120963	0.636369	0.196291	not-siginficant	NA
17465	Mtch1	1174.62	-0.503273	0.181152	-2.77817	0.00546655	0.550558	0.259197	not-siginficant	NA		2941	Arhgef17	483.797	-0.573107	0.163815	-3.49851	0.000467873	0.261758	0.5821	not-siginficant	NA
22375	Sncb	45.6103	-1.32232	0.476033	-2.77779	0.00547301	0.550558	0.259197	not-siginficant	NA		20414	Rasl11b	143.572	-0.572709	0.252889	-2.26466	0.0235334	0.697543	0.156429	not-siginficant	NA
12392	Gm46339	9.75877	-2.36936	0.85319	-2.77706	0.00548538	0.550558	0.259197	not-siginficant	NA		3581	Begain	147.352	-0.572418	0.277132	-2.0655	0.0388754	0.748323	0.125911	not-siginficant	NA
16857	Mdfic	94.2845	-0.732426	0.263897	-2.77543	0.00551295	0.551188	0.2587	not-siginficant	NA		5385	Csf1r	618.217	-0.571545	0.162817	-3.51035	0.000447511	0.261758	0.5821	not-siginficant	NA
5156	Col8a2	50.8105	-0.971855	0.350323	-2.77417	0.00553433	0.551198	0.258692	not-siginficant	NA		14283	Gnas	318.943	-0.570049	0.259434	-2.19728	0.0280007	0.726532	0.138745	not-siginficant	NA
23878	Tmem86a	823.576	-0.535143	0.19312	-2.77104	0.00558768	0.553118	0.257182	not-siginficant	NA		21629	Serpinh1	378.204	-0.569299	0.17091	-3.33099	0.000865389	0.302828	0.518805	not-siginficant	NA
5055	Cnnm1	343.217	-0.492957	0.177928	-2.77054	0.00559633	0.553118	0.257182	not-siginficant	NA		24175	Trim47	470.744	-0.568376	0.194601	-2.92072	0.00349218	0.475947	0.322441	not-siginficant	NA
18725	Pald1	608.618	-0.438166	0.158337	-2.7673	0.00565234	0.55653	0.254511	not-siginficant	NA		22877	Steap3	114.954	-0.565538	0.27149	-2.08309	0.0372428	0.747757	0.12624	not-siginficant	NA
13021	Gm49655	56.3562	1.48501	0.53739	2.76338	0.00572053	0.559447	0.252241	not-siginficant	NA		4604	Cenpb	1158.53	-0.564897	0.161801	-3.49132	0.000480648	0.261758	0.5821	not-siginficant	NA
5480	Ctsb	3490.52	-0.371328	0.134387	-2.76312	0.00572518	0.559447	0.252241	not-siginficant	NA		15665	Junb	219.411	-0.563966	0.246879	-2.28438	0.022349	0.69343	0.158998	not-siginficant	NA
3064	Asb10	21.2175	-1.80074	0.652342	-2.76043	0.00577258	0.561534	0.250624	not-siginficant	NA		19075	Pfkl	1028.6	-0.562826	0.19581	-2.87435	0.00404861	0.487397	0.312117	not-siginficant	NA
20192	Pygb	942.963	-0.388103	0.140645	-2.75945	0.00578991	0.561534	0.250624	not-siginficant	NA		2954	Arhgef40	154.536	-0.561644	0.236277	-2.37706	0.0174513	0.666385	0.176275	not-siginficant	NA
11744	Gm42763	8.53994	2.58385	0.937103	2.75728	0.00582846	0.562139	0.250156	not-siginficant	NA		2171	Acss1	617.629	-0.561171	0.159211	-3.52469	0.000423977	0.255323	0.59291	not-siginficant	NA
15959	Klhl29	116.569	-0.700585	0.254197	-2.75607	0.00585007	0.562139	0.250156	not-siginficant	NA		24312	Tspan17	657.834	-0.560506	0.197326	-2.8405	0.00450422	0.505857	0.295972	not-siginficant	NA
2341	Adora1	1898.8	-0.368663	0.133794	-2.75544	0.00586127	0.562139	0.250156	not-siginficant	NA		56	1600014C10Rik	161.596	-0.556351	0.211649	-2.62865	0.00857246	0.603729	0.219158	not-siginficant	NA
4737	Cgn	2688.07	-0.394691	0.143357	-2.75321	0.00590144	0.562204	0.250106	not-siginficant	NA		17263	Mpnd	262.383	-0.555404	0.222233	-2.4992	0.0124474	0.636369	0.196291	not-siginficant	NA
25637	Zfp710	326.988	-0.523103	0.190021	-2.75288	0.00590743	0.562204	0.250106	not-siginficant	NA		15853	Khnyn	246.394	-0.555398	0.182183	-3.04858	0.00229929	0.432761	0.363752	not-siginficant	NA
23072	Syngr2	533.132	-0.414502	0.150659	-2.75126	0.00593671	0.562204	0.250106	not-siginficant	NA		5378	Cryzl2	143.773	-0.554969	0.266318	-2.08385	0.0371735	0.747757	0.12624	not-siginficant	NA
16738	Mapkapk3	243.197	-0.543158	0.197609	-2.74865	0.00598418	0.562204	0.250106	not-siginficant	NA		6751	Ephb4	226.077	-0.554339	0.190378	-2.91179	0.00359367	0.477221	0.32128	not-siginficant	NA
8872	Gm14324	43.8143	1.12206	0.408257	2.74842	0.00598841	0.562204	0.250106	not-siginficant	NA		25265	Zbtb12	81.8275	-0.553549	0.278473	-1.9878	0.0468337	0.785801	0.104687	not-siginficant	NA
23939	Tnfrsf12a	68.6692	-1.25719	0.457457	-2.74821	0.00599221	0.562204	0.250106	not-siginficant	NA		5149	Col6a2	436.362	-0.552822	0.208139	-2.65602	0.00790684	0.602307	0.220182	not-siginficant	NA
6927	F13a1	574.155	-0.445121	0.162291	-2.74273	0.00609313	0.564897	0.248031	not-siginficant	NA		23071	Syngr1	97.6605	-0.552616	0.278937	-1.98114	0.047575	0.787175	0.103929	not-siginficant	NA
4121	Cbx4	498.585	-0.446286	0.162848	-2.74052	0.00613429	0.564897	0.248031	not-siginficant	NA		25267	Zbtb16	235.055	-0.551716	0.194272	-2.83991	0.00451257	0.505857	0.295972	not-siginficant	NA
1933	A930030B08Rik	448.278	0.560357	0.204621	2.73852	0.00617172	0.564897	0.248031	not-siginficant	NA		18721	Pak6	264.544	-0.550923	0.264285	-2.08458	0.0371074	0.747757	0.12624	not-siginficant	NA
8016	Gm10327	9.54052	2.41072	0.880448	2.73806	0.00618031	0.564897	0.248031	not-siginficant	NA		7189	Fblim1	165.143	-0.550385	0.238329	-2.30935	0.0209242	0.689057	0.161745	not-siginficant	NA
67	1700001G01Rik	636.463	0.401304	0.146575	2.73788	0.0061836	0.564897	0.248031	not-siginficant	NA		19686	Ppp1r15a	230.951	-0.550147	0.226992	-2.42364	0.0153659	0.652294	0.185557	not-siginficant	NA
14115	Gm9271	334.16	0.652545	0.238367	2.73756	0.00618966	0.564897	0.248031	not-siginficant	NA		5207	Coq8a	623.185	-0.549202	0.20359	-2.69759	0.00698439	0.579435	0.236995	not-siginficant	NA
18124	Notch2	992.065	-0.361532	0.132064	-2.73754	0.00619003	0.564897	0.248031	not-siginficant	NA		15419	Inf2	129.527	-0.546942	0.258094	-2.11916	0.0340773	0.739755	0.130912	not-siginficant	NA
16264	Lipg	981.954	-0.382879	0.139877	-2.73725	0.00619543	0.564897	0.248031	not-siginficant	NA		18286	Nuak2	263.898	-0.546473	0.201504	-2.71197	0.00668846	0.575407	0.240025	not-siginficant	NA
22207	Slc9c1	6448.04	0.448617	0.163996	2.73553	0.00622802	0.564968	0.247976	not-siginficant	NA		21349	Sat2	175.405	-0.546162	0.21135	-2.58416	0.00976175	0.609324	0.215151	not-siginficant	NA
18196	Nr5a1	1733.18	-0.448059	0.164012	-2.73187	0.0062976	0.564968	0.247976	not-siginficant	NA		24492	Tyro3	2192.06	-0.546018	0.134025	-4.074	4.62122e-05	0.0956193	1.01945	not-siginficant	NA
4912	Cldn11	3780.96	-0.339142	0.124153	-2.73164	0.00630193	0.564968	0.247976	not-siginficant	NA		5492	Ctsz	304.076	-0.545736	0.209096	-2.60998	0.00905465	0.609324	0.215151	not-siginficant	NA
5208	Coq8b	510.5	-0.503256	0.184351	-2.72988	0.00633567	0.564968	0.247976	not-siginficant	NA		19689	Ppp1r16b	470.046	-0.545231	0.171195	-3.18485	0.00144831	0.366873	0.435484	not-siginficant	NA
4965	Clhc1	1030.55	0.509215	0.186543	2.72975	0.00633828	0.564968	0.247976	not-siginficant	NA		2361	Aebp1	501.003	-0.544959	0.179504	-3.03591	0.00239809	0.434256	0.362254	not-siginficant	NA
15536	Irs1	57.5531	-0.963419	0.353005	-2.7292	0.00634885	0.564968	0.247976	not-siginficant	NA		16535	Lynx1	169.316	-0.544779	0.264887	-2.05665	0.0397201	0.753746	0.122775	not-siginficant	NA
6324	Dydc2	1558.82	0.353495	0.129524	2.72919	0.00634894	0.564968	0.247976	not-siginficant	NA		23863	Tmem63b	198.1	-0.544777	0.204514	-2.66376	0.00772727	0.60159	0.220699	not-siginficant	NA
13972	Gm8342	79.7734	0.77304	0.283618	2.72564	0.00641772	0.569133	0.244786	not-siginficant	NA		15558	Isoc2b	128.881	-0.54403	0.241849	-2.24946	0.0244835	0.700553	0.154559	not-siginficant	NA
14932	Hk2	1829.32	-0.392581	0.14416	-2.72324	0.0064645	0.569662	0.244383	not-siginficant	NA		16738	Mapkapk3	243.197	-0.543158	0.197609	-2.74865	0.00598418	0.562204	0.250106	not-siginficant	NA
6691	Enkur	5184.9	0.325741	0.119622	2.72308	0.00646768	0.569662	0.244383	not-siginficant	NA		16487	Lsr	467.189	-0.540959	0.18988	-2.84895	0.00438634	0.501969	0.299323	not-siginficant	NA
21389	Scd2	9988.05	-0.315158	0.115792	-2.72176	0.00649361	0.570007	0.24412	not-siginficant	NA		4424	Cd74	873.691	-0.540124	0.18527	-2.91533	0.00355315	0.476729	0.321728	not-siginficant	NA
13261	Gm5152	1111.35	0.416599	0.153149	2.72022	0.00652379	0.570721	0.243576	not-siginficant	NA		17816	Ndrg1	445.472	-0.539966	0.185142	-2.91649	0.00353991	0.476729	0.321728	not-siginficant	NA
19160	Phlda3	140.564	-0.796706	0.293141	-2.71783	0.00657125	0.571385	0.243071	not-siginficant	NA		25423	Zfp213	176.014	-0.539184	0.220215	-2.44844	0.0143475	0.649479	0.187435	not-siginficant	NA
13373	Gm5591	134.78	0.645155	0.237398	2.71761	0.0065755	0.571385	0.243071	not-siginficant	NA		16863	Mdk	146.57	-0.538915	0.256569	-2.10047	0.0356879	0.743784	0.128553	not-siginficant	NA
13766	Gm7356	184.445	0.632175	0.232806	2.71546	0.00661846	0.573194	0.241698	not-siginficant	NA		3402	B9d2	201.502	-0.538778	0.238187	-2.26199	0.0236978	0.697543	0.156429	not-siginficant	NA
21338	Sardh	431.119	-0.63264	0.233168	-2.71323	0.00666307	0.575134	0.240231	not-siginficant	NA		6881	Evpl	227.375	-0.5378	0.232712	-2.31101	0.0208324	0.689057	0.161745	not-siginficant	NA
18286	Nuak2	263.898	-0.546473	0.201504	-2.71197	0.00668846	0.575407	0.240025	not-siginficant	NA		3593	Bex3	280.088	-0.537761	0.225501	-2.38474	0.0170912	0.661363	0.17956	not-siginficant	NA
4166	Ccdc148	828.089	0.412983	0.152415	2.70959	0.00673668	0.577637	0.238345	not-siginficant	NA		17781	Nceh1	145.429	-0.535949	0.236216	-2.26889	0.0232748	0.697543	0.156429	not-siginficant	NA
15605	Itpkb	3093.15	-0.309713	0.114357	-2.7083	0.00676287	0.577814	0.238212	not-siginficant	NA		20090	Ptgis	398.939	-0.535566	0.173316	-3.09011	0.00200079	0.417826	0.379004	not-siginficant	NA
18481	Olfr194	17.5311	1.76724	0.652768	2.7073	0.00678337	0.577814	0.238212	not-siginficant	NA		23878	Tmem86a	823.576	-0.535143	0.19312	-2.77104	0.00558768	0.553118	0.257182	not-siginficant	NA
20113	Ptpn11	1648.74	-0.348175	0.128706	-2.70519	0.00682652	0.579147	0.237211	not-siginficant	NA		16137	Lbp	303.599	-0.534504	0.208359	-2.5653	0.0103086	0.610484	0.214326	not-siginficant	NA
13956	Gm8251	3938.69	0.483962	0.17897	2.70415	0.00684789	0.579147	0.237211	not-siginficant	NA		5331	Crim1	356.955	-0.533834	0.24873	-2.14624	0.031854	0.737799	0.132062	not-siginficant	NA
4803	Chpf	2205.28	-0.358437	0.132655	-2.70202	0.00689196	0.579147	0.237211	not-siginficant	NA		14658	H1f2	276.496	-0.532738	0.211289	-2.52137	0.0116898	0.636369	0.196291	not-siginficant	NA
13678	Gm6822	8.59315	2.81747	1.0428	2.70183	0.00689599	0.579147	0.237211	not-siginficant	NA		5148	Col6a1	744.656	-0.532411	0.165541	-3.21618	0.00129908	0.343263	0.464374	not-siginficant	NA
4734	Cftr	646.925	0.416654	0.154331	2.69973	0.00693949	0.579147	0.237211	not-siginficant	NA		5490	Ctss	167.429	-0.532269	0.249168	-2.13618	0.0326646	0.739057	0.131322	not-siginficant	NA
14558	Gsn	3190.51	-0.403323	0.149409	-2.69947	0.00694509	0.579147	0.237211	not-siginficant	NA		15204	Ier2	191.018	-0.532218	0.214381	-2.48258	0.0130434	0.636369	0.196291	not-siginficant	NA
25876	Zswim2	5198.07	0.373733	0.138473	2.69896	0.00695558	0.579147	0.237211	not-siginficant	NA		5827	Ddit4	837.395	-0.53103	0.205242	-2.58734	0.00967205	0.609324	0.215151	not-siginficant	NA
5207	Coq8a	623.185	-0.549202	0.20359	-2.69759	0.00698439	0.579435	0.236995	not-siginficant	NA		16496	Ltbp4	2287.63	-0.530993	0.139534	-3.80549	0.000141526	0.203602	0.691219	not-siginficant	NA
19571	Polr3d	512.428	-0.404965	0.150173	-2.69666	0.0070038	0.579435	0.236995	not-siginficant	NA		14685	H2-T22	111.33	-0.530243	0.244427	-2.16933	0.0300573	0.733577	0.134554	not-siginficant	NA
1373	4930581F22Rik	444.437	0.447189	0.166165	2.69124	0.00711871	0.583573	0.233905	not-siginficant	NA		16247	Lin28a	157.881	-0.530181	0.224754	-2.35894	0.0183273	0.669581	0.174197	not-siginficant	NA
3526	Bcap29	7497.61	0.433765	0.161189	2.69103	0.0071232	0.583573	0.233905	not-siginficant	NA		18701	Padi2	200.454	-0.530167	0.226424	-2.34148	0.0192075	0.681156	0.166754	not-siginficant	NA
1279	4930555F03Rik	350.295	0.434129	0.161348	2.69064	0.00713152	0.583573	0.233905	not-siginficant	NA		20399	Rasd1	426.466	-0.529856	0.168967	-3.13585	0.00171356	0.382523	0.417342	not-siginficant	NA
24318	Tspan4	330.756	-0.574635	0.213614	-2.69006	0.00714395	0.583573	0.233905	not-siginficant	NA		5524	Cx3cl1	191.231	-0.529555	0.250713	-2.11219	0.03467	0.740131	0.130691	not-siginficant	NA
7101	Fam24a	916.437	0.361767	0.134692	2.68589	0.00723379	0.58547	0.232495	not-siginficant	NA		19622	Ppard	165.045	-0.528898	0.244911	-2.15955	0.0308073	0.733577	0.134554	not-siginficant	NA
5001	Clstn3	349.791	-0.474766	0.176767	-2.68583	0.00723495	0.58547	0.232495	not-siginficant	NA		15735	Kcng2	185.91	-0.52746	0.218255	-2.41671	0.0156615	0.653505	0.184751	not-siginficant	NA
3025	Arpc1b	1496.61	-0.440532	0.164021	-2.68583	0.007235	0.58547	0.232495	not-siginficant	NA		17164	Mllt6	1378.82	-0.527353	0.179016	-2.94584	0.00322078	0.46565	0.33194	not-siginficant	NA
2533	Aldh1a3	176.517	-0.592112	0.220837	-2.68121	0.00733561	0.586938	0.231408	not-siginficant	NA		18123	Notch1	291.49	-0.525837	0.178595	-2.94431	0.0032368	0.46565	0.33194	not-siginficant	NA
19286	Pja1	3987.76	-0.383429	0.143023	-2.68088	0.00734279	0.586938	0.231408	not-siginficant	NA		3847	C1s1	430.849	-0.525559	0.213106	-2.46618	0.0136563	0.640591	0.193419	not-siginficant	NA
10450	Gm29509	3.68899	4.4271	1.65218	2.67956	0.00737197	0.586938	0.231408	not-siginficant	NA		24834	Vdr	506.226	-0.525181	0.15978	-3.2869	0.00101295	0.332031	0.478822	not-siginficant	NA
17704	Nacc1	2105.37	-0.342593	0.127859	-2.67946	0.00737418	0.586938	0.231408	not-siginficant	NA		24181	Trim56	161.937	-0.525123	0.254069	-2.06685	0.038748	0.748323	0.125911	not-siginficant	NA
9875	Gm21284	763.271	0.392579	0.14653	2.67916	0.0073806	0.586938	0.231408	not-siginficant	NA		14371	Gpd1	873.398	-0.523884	0.184868	-2.83383	0.00459945	0.507495	0.294568	not-siginficant	NA
3223	Atp6ap1	850.868	-0.360289	0.134541	-2.67792	0.00740811	0.586938	0.231408	not-siginficant	NA		25637	Zfp710	326.988	-0.523103	0.190021	-2.75288	0.00590743	0.562204	0.250106	not-siginficant	NA
6278	Dtx1	1330.51	-0.406631	0.151904	-2.6769	0.00743075	0.586938	0.231408	not-siginficant	NA		21892	Slc16a2	153.584	-0.522982	0.214981	-2.43269	0.0149871	0.649479	0.187435	not-siginficant	NA
21412	Scn1b	33.4378	-1.18795	0.443971	-2.67574	0.00745652	0.586938	0.231408	not-siginficant	NA		15614	Itpripl2	148.841	-0.522851	0.225858	-2.31495	0.0206156	0.689057	0.161745	not-siginficant	NA
16624	Maged2	1264.12	-0.357768	0.13371	-2.67571	0.00745713	0.586938	0.231408	not-siginficant	NA		23629	Tmbim1	217.264	-0.5176	0.207481	-2.49469	0.0126069	0.636369	0.196291	not-siginficant	NA
7375	Fignl2	26.7817	-1.32556	0.496003	-2.67248	0.00752927	0.590819	0.228545	not-siginficant	NA		19305	Pkn1	575.295	-0.517537	0.174138	-2.97199	0.00295877	0.451799	0.345055	not-siginficant	NA
18275	Ntn4	453.738	-0.625158	0.234497	-2.66596	0.00767694	0.600587	0.221424	not-siginficant	NA		21376	Scamp5	165.445	-0.517472	0.226226	-2.28741	0.0221719	0.693179	0.159155	not-siginficant	NA
23863	Tmem63b	198.1	-0.544777	0.204514	-2.66376	0.00772727	0.60159	0.220699	not-siginficant	NA		25691	Zfp84	149.132	-0.517443	0.224226	-2.30768	0.021017	0.689057	0.161745	not-siginficant	NA
24649	Ulk1	884.2	-0.374787	0.140719	-2.66337	0.00773622	0.60159	0.220699	not-siginficant	NA		22869	Stat6	270.223	-0.517373	0.201579	-2.5666	0.01027	0.610484	0.214326	not-siginficant	NA
11832	Gm43140	36.0364	1.27276	0.478156	2.66181	0.00777211	0.602307	0.220182	not-siginficant	NA		6837	Esr1	289.69	-0.51652	0.194808	-2.65143	0.00801529	0.602307	0.220182	not-siginficant	NA
16835	Mcm5	1113.09	-0.389214	0.146304	-2.66032	0.00780668	0.602307	0.220182	not-siginficant	NA		19714	Ppp1r3e	142.147	-0.51631	0.226924	-2.27525	0.0228908	0.693882	0.158714	not-siginficant	NA
16696	Map3k21	659.523	-0.423308	0.159218	-2.65867	0.00784488	0.602307	0.220182	not-siginficant	NA		23018	Susd3	1684.29	-0.515505	0.13766	-3.74476	0.000180568	0.210145	0.677481	not-siginficant	NA
5786	Dclk3	11.4446	-2.17311	0.817856	-2.65708	0.00788206	0.602307	0.220182	not-siginficant	NA		14686	H2-T23	147.389	-0.51522	0.255533	-2.01626	0.0437729	0.767237	0.115071	not-siginficant	NA
5149	Col6a2	436.362	-0.552822	0.208139	-2.65602	0.00790684	0.602307	0.220182	not-siginficant	NA		18002	Ninj1	425.366	-0.515122	0.18023	-2.85813	0.00426145	0.494844	0.305532	not-siginficant	NA
944	4930435N07Rik	346.308	0.445774	0.16785	2.65579	0.00791238	0.602307	0.220182	not-siginficant	NA		19150	Phgdh	728.321	-0.513888	0.140381	-3.66066	0.000251565	0.229349	0.639502	not-siginficant	NA
13246	Gm5114	142.793	0.677722	0.25547	2.65285	0.00798161	0.602307	0.220182	not-siginficant	NA		5247	Cox8a	630.343	-0.513884	0.233037	-2.20516	0.027443	0.722896	0.140924	not-siginficant	NA
22118	Slc44a2	2518.43	-0.318004	0.119894	-2.65238	0.00799264	0.602307	0.220182	not-siginficant	NA		2293	Adcy7	502.406	-0.511458	0.171039	-2.99031	0.00278696	0.44005	0.356498	not-siginficant	NA
23726	Tmem164	807.837	-0.470087	0.177266	-2.65188	0.00800462	0.602307	0.220182	not-siginficant	NA		15805	Kctd15	126.362	-0.510969	0.244017	-2.09399	0.0362612	0.747004	0.126677	not-siginficant	NA
13312	Gm5415	261.962	0.546346	0.206028	2.6518	0.00800641	0.602307	0.220182	not-siginficant	NA		16093	Lamb2	1848.67	-0.510673	0.169636	-3.0104	0.00260902	0.437178	0.359342	not-siginficant	NA
6837	Esr1	289.69	-0.51652	0.194808	-2.65143	0.00801529	0.602307	0.220182	not-siginficant	NA		4858	Cidea	196.423	-0.510116	0.244311	-2.08798	0.0367994	0.747757	0.12624	not-siginficant	NA
15836	Kdm5c	1041.59	-0.320869	0.121036	-2.65101	0.00802503	0.602307	0.220182	not-siginficant	NA		14666	H2-D1	1416.35	-0.509914	0.160482	-3.17738	0.00148612	0.366873	0.435484	not-siginficant	NA
16623	Maged1	7043.92	-0.28604	0.107941	-2.64996	0.00805009	0.602307	0.220182	not-siginficant	NA		15698	Kazn	529.144	-0.509774	0.17699	-2.88025	0.00397364	0.483712	0.315413	not-siginficant	NA
5335	Cript	2228.16	0.365519	0.137987	2.64894	0.00807453	0.602307	0.220182	not-siginficant	NA		23643	Tmcc2	231.171	-0.50823	0.210165	-2.41824	0.0155958	0.653505	0.184751	not-siginficant	NA
21986	Slc25a40	272.304	0.515343	0.194679	2.64714	0.00811754	0.602307	0.220182	not-siginficant	NA		2749	Anxa6	441.096	-0.508031	0.212482	-2.39093	0.0168057	0.660369	0.180213	not-siginficant	NA
7610	Fzd9	191.218	-0.577545	0.21824	-2.64638	0.0081358	0.602307	0.220182	not-siginficant	NA		5663	D17H6S53E	108.307	-0.507994	0.258463	-1.96544	0.0493634	0.787175	0.103929	not-siginficant	NA
14480	Grb2	635.967	-0.370961	0.140188	-2.64617	0.00814086	0.602307	0.220182	not-siginficant	NA		3371	B3gat3	570.888	-0.507595	0.208211	-2.43789	0.0147733	0.649479	0.187435	not-siginficant	NA
16757	Marcksl1	3483.67	-0.365791	0.138316	-2.64461	0.0081785	0.603104	0.219608	not-siginficant	NA		25498	Zfp395	737.372	-0.507043	0.141454	-3.58452	0.000337698	0.251672	0.599165	not-siginficant	NA
20419	Rassf2	1539.54	-0.340097	0.12864	-2.6438	0.0081982	0.603104	0.219608	not-siginficant	NA		19393	Plekhb1	129.842	-0.506437	0.241023	-2.1012	0.0356235	0.743784	0.128553	not-siginficant	NA
15531	Irf9	125.747	-0.650053	0.246041	-2.64205	0.00824057	0.603729	0.219158	not-siginficant	NA		23575	Tkt	879.792	-0.50558	0.174493	-2.89742	0.00376241	0.481198	0.317676	not-siginficant	NA
23649	Tmco5	10356.9	0.30739	0.116399	2.64084	0.00827017	0.603729	0.219158	not-siginficant	NA		22233	Slit3	778.154	-0.505496	0.155678	-3.24705	0.00116607	0.333892	0.476394	not-siginficant	NA
3419	Bahd1	1519.76	-0.350691	0.132876	-2.63924	0.00830925	0.603729	0.219158	not-siginficant	NA		17465	Mtch1	1174.62	-0.503273	0.181152	-2.77817	0.00546655	0.550558	0.259197	not-siginficant	NA
5438	CT010467.1	124110	-0.332003	0.125815	-2.63882	0.00831955	0.603729	0.219158	not-siginficant	NA		5208	Coq8b	510.5	-0.503256	0.184351	-2.72988	0.00633567	0.564968	0.247976	not-siginficant	NA
4428	Cd81	2032.5	-0.356716	0.135342	-2.63566	0.00839743	0.603729	0.219158	not-siginficant	NA		5138	Col4a1	961.031	-0.502415	0.163129	-3.07986	0.00207096	0.427031	0.369541	not-siginficant	NA
9000	Gm15204	4.27721	4.64773	1.76405	2.6347	0.00842126	0.603729	0.219158	not-siginficant	NA		1970	Abca1	3166.87	-0.502302	0.155075	-3.23908	0.00119915	0.333892	0.476394	not-siginficant	NA
6252	Drp2	283.187	-0.588714	0.223453	-2.63462	0.00842306	0.603729	0.219158	not-siginficant	NA		7279	Fcgrt	314.398	-0.501539	0.205898	-2.43586	0.0148564	0.649479	0.187435	not-siginficant	NA
13924	Gm8116	431.934	0.457086	0.173498	2.63453	0.00842546	0.603729	0.219158	not-siginficant	NA		6432	Ecm2	127.4	-0.500755	0.24922	-2.00929	0.0445066	0.770421	0.113272	not-siginficant	NA
11478	Gm39132	6.25074	3.19916	1.21433	2.63451	0.00842581	0.603729	0.219158	not-siginficant	NA		19914	Prr13	216.592	-0.499104	0.236677	-2.10879	0.0349623	0.740811	0.130292	not-siginficant	NA
23213	Tbc1d22bos	124.671	0.626285	0.237854	2.63306	0.00846186	0.603729	0.219158	not-siginficant	NA		18768	Parm1	214.854	-0.498864	0.245836	-2.02926	0.0424322	0.764241	0.11677	not-siginficant	NA
12744	Gm48485	646.403	0.496767	0.188718	2.63232	0.00848027	0.603729	0.219158	not-siginficant	NA		20499	Rbp1	410.464	-0.49859	0.212051	-2.35127	0.0187095	0.675516	0.170364	not-siginficant	NA
13401	Gm5681	77.5361	0.740058	0.28143	2.62964	0.00854763	0.603729	0.219158	not-siginficant	NA		19803	Prelp	546.165	-0.497137	0.194225	-2.5596	0.0104794	0.613734	0.21202	not-siginficant	NA
21347	Sass6	2263.45	0.363272	0.138173	2.62911	0.00856078	0.603729	0.219158	not-siginficant	NA		15885	Kif3c	129.794	-0.495385	0.234529	-2.11225	0.0346646	0.740131	0.130691	not-siginficant	NA
56	1600014C10Rik	161.596	-0.556351	0.211649	-2.62865	0.00857246	0.603729	0.219158	not-siginficant	NA		6630	Eln	227.267	-0.49486	0.24191	-2.04564	0.040792	0.754731	0.122208	not-siginficant	NA
2620	Amn1	2984.73	0.353354	0.134428	2.62858	0.00857424	0.603729	0.219158	not-siginficant	NA		3833	C1qc	393.801	-0.494505	0.20464	-2.41647	0.015672	0.653505	0.184751	not-siginficant	NA
18383	Nynrin	75.7997	-0.805826	0.306925	-2.62548	0.00865259	0.603729	0.219158	not-siginficant	NA		3831	C1qb	466.835	-0.494231	0.161674	-3.05695	0.00223598	0.428894	0.36765	not-siginficant	NA
15275	Igfbp2	346.825	-0.5836	0.222377	-2.62437	0.00868107	0.603729	0.219158	not-siginficant	NA		17554	Mvp	279.555	-0.493915	0.205265	-2.40623	0.0161182	0.657646	0.182008	not-siginficant	NA
20274	Rab40c	838.021	-0.3404	0.129719	-2.62413	0.0086871	0.603729	0.219158	not-siginficant	NA		20728	Rims4	359.76	-0.493846	0.168341	-2.9336	0.00335054	0.472322	0.325762	not-siginficant	NA
16561	Lyz2	1057.42	-0.45401	0.173036	-2.62378	0.00869587	0.603729	0.219158	not-siginficant	NA		23017	Susd2	155.557	-0.493149	0.228267	-2.16041	0.0307412	0.733577	0.134554	not-siginficant	NA
18971	Pdgfra	747.132	-0.461316	0.175867	-2.6231	0.00871342	0.603729	0.219158	not-siginficant	NA		23963	Tnip1	490.48	-0.49306	0.176772	-2.78925	0.00528298	0.545031	0.263579	not-siginficant	NA
15303	Igkv10-94	15.6426	-7.29142	2.77981	-2.62299	0.0087161	0.603729	0.219158	not-siginficant	NA		5055	Cnnm1	343.217	-0.492957	0.177928	-2.77054	0.00559633	0.553118	0.257182	not-siginficant	NA
2424	Ahrr	22.2041	1.43944	0.548808	2.62286	0.00871962	0.603729	0.219158	not-siginficant	NA		16494	Ltbp2	390.059	-0.492568	0.236271	-2.08475	0.0370917	0.747757	0.12624	not-siginficant	NA
16765	Mark4	1673	-0.413762	0.157816	-2.6218	0.00874671	0.603989	0.218971	not-siginficant	NA		21685	Sfxn2	131.309	-0.492428	0.240582	-2.04682	0.0406754	0.754731	0.122208	not-siginficant	NA
4875	Cited1	1060.54	-0.369042	0.140816	-2.62073	0.00877407	0.604268	0.218771	not-siginficant	NA		22183	Slc7a4	1183.88	-0.492229	0.150939	-3.26112	0.00110974	0.333892	0.476394	not-siginficant	NA
1423	4931408C20Rik	1123.05	0.419397	0.160112	2.6194	0.00880851	0.604335	0.218722	not-siginficant	NA		6753	Ephx1	3545.74	-0.491208	0.161127	-3.04858	0.00229922	0.432761	0.363752	not-siginficant	NA
18763	Pard6b	581.055	-0.397706	0.151861	-2.61889	0.00882173	0.604335	0.218722	not-siginficant	NA		21551	Sema6c	2018.85	-0.490709	0.157598	-3.11367	0.00184773	0.398725	0.399326	not-siginficant	NA
4250	Ccdc7b	4960.69	0.406381	0.155392	2.6152	0.00891739	0.609277	0.215185	not-siginficant	NA		2251	Adam8	179.002	-0.490575	0.220045	-2.22943	0.0257856	0.715615	0.145321	not-siginficant	NA
8896	Gm14417	4.12632	4.59674	1.75844	2.6141	0.00894636	0.609324	0.215151	not-siginficant	NA		21755	Shc2	371.796	-0.490212	0.202724	-2.41812	0.0156008	0.653505	0.184751	not-siginficant	NA
16938	Mertk	348.096	-0.461995	0.176904	-2.61155	0.00901316	0.609324	0.215151	not-siginficant	NA		4400	Cd3eap	203.744	-0.489077	0.230675	-2.1202	0.0339896	0.739755	0.130912	not-siginficant	NA
5005	Clu	37333.3	-0.308481	0.118133	-2.61131	0.00901955	0.609324	0.215151	not-siginficant	NA		15869	Kif1c	1151.32	-0.488049	0.143257	-3.40682	0.000657246	0.265565	0.57583	not-siginficant	NA
3144	Atf7ip2	1536.04	0.402822	0.154282	2.61094	0.00902941	0.609324	0.215151	not-siginficant	NA		15348	Il17ra	369.67	-0.486071	0.220855	-2.20086	0.0277457	0.72354	0.140537	not-siginficant	NA
5492	Ctsz	304.076	-0.545736	0.209096	-2.60998	0.00905465	0.609324	0.215151	not-siginficant	NA		21988	Slc25a42	189.607	-0.485918	0.207118	-2.3461	0.0189712	0.679473	0.167828	not-siginficant	NA
24926	Vps18	1079.37	-0.368781	0.141393	-2.6082	0.00910205	0.609324	0.215151	not-siginficant	NA		21512	Selenbp1	738.824	-0.48547	0.142661	-3.40296	0.000666604	0.265565	0.57583	not-siginficant	NA
18596	Ormdl3	2647.9	-0.352423	0.135148	-2.60769	0.00911552	0.609324	0.215151	not-siginficant	NA		19836	Prkce	399.556	-0.485218	0.165748	-2.92744	0.00341762	0.475572	0.322784	not-siginficant	NA
15587	Itgb3bp	1830.01	0.355931	0.1365	2.60756	0.00911897	0.609324	0.215151	not-siginficant	NA		22982	Sulf2	1442.8	-0.485009	0.160325	-3.02516	0.00248499	0.437178	0.359342	not-siginficant	NA
22212	Slco2b1	147.436	-0.608801	0.233652	-2.60559	0.00917155	0.609324	0.215151	not-siginficant	NA		22719	Src	595.061	-0.484834	0.164256	-2.95169	0.00316038	0.463297	0.334141	not-siginficant	NA
3563	Bcl9l	898.505	-0.37815	0.145215	-2.60406	0.00921265	0.609324	0.215151	not-siginficant	NA		3010	Armcx2	296.737	-0.484789	0.212425	-2.28217	0.0224795	0.69343	0.158998	not-siginficant	NA
17902	Nek10	327.117	0.516371	0.198345	2.60339	0.00923056	0.609324	0.215151	not-siginficant	NA		22868	Stat5b	209.533	-0.484055	0.203458	-2.37914	0.0173532	0.66385	0.17793	not-siginficant	NA
4190	Ccdc175	5154.4	0.381817	0.14667	2.60323	0.00923495	0.609324	0.215151	not-siginficant	NA		4060	Caskin1	686.2	-0.483409	0.142671	-3.38829	0.000703311	0.267512	0.572657	not-siginficant	NA
1392	4930591A17Rik	209.392	0.512859	0.197337	2.5989	0.00935221	0.609324	0.215151	not-siginficant	NA		2192	Actn3	568.117	-0.48337	0.154469	-3.12923	0.00175265	0.387905	0.411274	not-siginficant	NA
17996	Nid1	1328.46	-0.385069	0.148167	-2.59888	0.00935289	0.609324	0.215151	not-siginficant	NA		5581	Cyp26b1	1917.54	-0.483319	0.158064	-3.05775	0.00223008	0.428894	0.36765	not-siginficant	NA
6235	Dpysl4	428.257	-0.443678	0.170729	-2.59873	0.00935698	0.609324	0.215151	not-siginficant	NA		6420	Ece1	1045.42	-0.481887	0.148027	-3.25539	0.00113236	0.333892	0.476394	not-siginficant	NA
23633	Tmc1	265.093	0.477955	0.18402	2.5973	0.00939611	0.609324	0.215151	not-siginficant	NA		15057	Hr	174.679	-0.481737	0.226796	-2.1241	0.0336621	0.739755	0.130912	not-siginficant	NA
10635	Gm3138	22.652	1.35723	0.522952	2.59532	0.00945024	0.609324	0.215151	not-siginficant	NA		15877	Kif26a	192.655	-0.481713	0.206388	-2.33402	0.0195947	0.681156	0.166754	not-siginficant	NA
2296	Add1	2320.17	-0.314512	0.121226	-2.59443	0.00947466	0.609324	0.215151	not-siginficant	NA		1643	5730409E04Rik	163.913	-0.480649	0.225436	-2.13209	0.0329996	0.739057	0.131322	not-siginficant	NA
6689	Enho	68.9394	-0.911491	0.351339	-2.59434	0.00947732	0.609324	0.215151	not-siginficant	NA		18995	Pdp2	193.204	-0.479265	0.21162	-2.26474	0.0235284	0.697543	0.156429	not-siginficant	NA
22295	Smim1	547.797	-0.393252	0.151587	-2.59423	0.00948023	0.609324	0.215151	not-siginficant	NA		7413	Flrt1	497.502	-0.477692	0.165014	-2.89485	0.00379343	0.481198	0.317676	not-siginficant	NA
15671	Kank1	1026.94	-0.386517	0.148999	-2.59409	0.00948422	0.609324	0.215151	not-siginficant	NA		4467	Cdc42ep5	535.963	-0.477664	0.221393	-2.15754	0.0309635	0.733577	0.134554	not-siginficant	NA
14888	Hgsnat	1152.95	-0.371633	0.143274	-2.59386	0.00949058	0.609324	0.215151	not-siginficant	NA		6282	Dtx4	1238.28	-0.475796	0.137852	-3.4515	0.000557476	0.26247	0.580921	not-siginficant	NA
5419	Csrp1	831.099	-0.391534	0.151022	-2.59257	0.00952622	0.609324	0.215151	not-siginficant	NA		23969	Tnks1bp1	480.312	-0.475463	0.19501	-2.43815	0.0147626	0.649479	0.187435	not-siginficant	NA
13526	Gm6185	2534.69	0.39263	0.15148	2.59197	0.00954287	0.609324	0.215151	not-siginficant	NA		5001	Clstn3	349.791	-0.474766	0.176767	-2.68583	0.00723495	0.58547	0.232495	not-siginficant	NA
14995	Hnrnpul2	3066.38	-0.293487	0.113238	-2.59177	0.00954836	0.609324	0.215151	not-siginficant	NA		2338	Adnp	195.707	-0.474501	0.195575	-2.42618	0.0152589	0.651462	0.186111	not-siginficant	NA
12005	Gm43980	134.925	0.791977	0.305629	2.5913	0.00956136	0.609324	0.215151	not-siginficant	NA		14489	Grhpr	386.919	-0.473483	0.211829	-2.23521	0.0254036	0.712704	0.147091	not-siginficant	NA
9555	Gm18795	257.795	0.542243	0.209376	2.58981	0.00960295	0.609324	0.215151	not-siginficant	NA		22791	Sspn	202.208	-0.471388	0.216618	-2.17613	0.0295458	0.733577	0.134554	not-siginficant	NA
15830	Kdm4b	1236.39	-0.380121	0.146798	-2.58941	0.00961406	0.609324	0.215151	not-siginficant	NA		20738	Riox1	168.372	-0.471362	0.231909	-2.03253	0.0420999	0.761715	0.118207	not-siginficant	NA
5827	Ddit4	837.395	-0.53103	0.205242	-2.58734	0.00967205	0.609324	0.215151	not-siginficant	NA		14456	Gpsm1	623.846	-0.470812	0.182606	-2.57829	0.00992899	0.609324	0.215151	not-siginficant	NA
9009	Gm1527	414.781	0.505352	0.195407	2.58615	0.0097054	0.609324	0.215151	not-siginficant	NA		21628	Serping1	1269.78	-0.470557	0.189613	-2.48167	0.013077	0.636369	0.196291	not-siginficant	NA
21349	Sat2	175.405	-0.546162	0.21135	-2.58416	0.00976175	0.609324	0.215151	not-siginficant	NA		19188	Pias3	227.862	-0.470394	0.192833	-2.43938	0.0147125	0.649479	0.187435	not-siginficant	NA
22560	Spata1	7178.7	0.387234	0.149865	2.58389	0.0097692	0.609324	0.215151	not-siginficant	NA		23726	Tmem164	807.837	-0.470087	0.177266	-2.65188	0.00800462	0.602307	0.220182	not-siginficant	NA
19938	Prrc2b	1155.44	-0.336987	0.130449	-2.58329	0.00978635	0.609324	0.215151	not-siginficant	NA		18443	Olfml2b	394.063	-0.469783	0.204537	-2.29681	0.0216296	0.690626	0.160757	not-siginficant	NA
12928	Gm49263	12.0012	1.95881	0.758331	2.58305	0.00979319	0.609324	0.215151	not-siginficant	NA		21225	Rtn2	224.569	-0.469043	0.217248	-2.15902	0.0308483	0.733577	0.134554	not-siginficant	NA
21378	Scap	1250.63	-0.394824	0.152936	-2.58162	0.00983368	0.609324	0.215151	not-siginficant	NA		15085	Hsd17b11	413.829	-0.46815	0.20926	-2.23716	0.0252756	0.712704	0.147091	not-siginficant	NA
25173	Xlr5a	28.9497	-1.18795	0.460257	-2.58105	0.00984994	0.609324	0.215151	not-siginficant	NA		20088	Ptgfrn	233.721	-0.467494	0.20467	-2.28414	0.0223635	0.69343	0.158998	not-siginficant	NA
4086	Catsperb	2960.66	0.433664	0.168117	2.57954	0.00989333	0.609324	0.215151	not-siginficant	NA		15576	Itga9	371.148	-0.466045	0.212637	-2.19174	0.0283985	0.72772	0.138035	not-siginficant	NA
8360	Gm12128	23.3588	1.39714	0.541858	2.57842	0.0099252	0.609324	0.215151	not-siginficant	NA		5456	Ctdsp2-ps	258.686	-0.465626	0.184292	-2.52657	0.0115183	0.636369	0.196291	not-siginficant	NA
14456	Gpsm1	623.846	-0.470812	0.182606	-2.57829	0.00992899	0.609324	0.215151	not-siginficant	NA		15425	Inha	2981.05	-0.465058	0.151814	-3.06335	0.00218876	0.428894	0.36765	not-siginficant	NA
9848	Gm21103	1010.8	0.460634	0.178709	2.57757	0.00994976	0.609324	0.215151	not-siginficant	NA		21153	Rpusd1	163.773	-0.464826	0.21253	-2.18711	0.0287345	0.731641	0.135702	not-siginficant	NA
15783	Kcnq1ot1	309.938	0.462319	0.179366	2.57752	0.00995131	0.609324	0.215151	not-siginficant	NA		16369	Lrp1	4372.98	-0.46481	0.130962	-3.5492	0.000386397	0.251672	0.599165	not-siginficant	NA
15940	Klhdc8a	118.945	-0.715263	0.27756	-2.57697	0.00996715	0.609324	0.215151	not-siginficant	NA		5949	Dhcr24	2765.92	-0.464445	0.153906	-3.01771	0.0025469	0.437178	0.359342	not-siginficant	NA
23511	Thra	384.401	-0.439756	0.170697	-2.57624	0.00998824	0.609324	0.215151	not-siginficant	NA		16938	Mertk	348.096	-0.461995	0.176904	-2.61155	0.00901316	0.609324	0.215151	not-siginficant	NA
19985	Psap	12211	-0.353955	0.137427	-2.5756	0.0100067	0.609324	0.215151	not-siginficant	NA		18971	Pdgfra	747.132	-0.461316	0.175867	-2.6231	0.00871342	0.603729	0.219158	not-siginficant	NA
6515	Egln1	629.046	-0.407252	0.158162	-2.57491	0.0100266	0.609324	0.215151	not-siginficant	NA		24471	Txn1	454.081	-0.461182	0.187506	-2.45956	0.0139107	0.645242	0.190277	not-siginficant	NA
17054	Mid1ip1	448.88	-0.411727	0.159912	-2.57471	0.0100324	0.609324	0.215151	not-siginficant	NA		24740	Usp27x	351.483	-0.460272	0.180449	-2.5507	0.0107505	0.621396	0.206632	not-siginficant	NA
18024	Nkd1	130.785	-0.614965	0.238914	-2.574	0.0100531	0.609324	0.215151	not-siginficant	NA		14956	Hmgcl	279.689	-0.459975	0.183364	-2.50854	0.0121231	0.636369	0.196291	not-siginficant	NA
21579	Serf1	7782.33	0.30342	0.117948	2.57249	0.0100971	0.609324	0.215151	not-siginficant	NA		15160	Hyal2	238.544	-0.45896	0.191941	-2.39116	0.0167954	0.660369	0.180213	not-siginficant	NA
23750	Tmem184a	3631.51	-0.282073	0.10965	-2.57248	0.0100973	0.609324	0.215151	not-siginficant	NA		23964	Tnip2	130.047	-0.458882	0.227138	-2.02028	0.0433545	0.765676	0.115955	not-siginficant	NA
7864	Gja4	59.7168	-1.01276	0.393851	-2.57142	0.0101284	0.609324	0.215151	not-siginficant	NA		16318	Lonp1	1248.38	-0.458874	0.152694	-3.00518	0.00265426	0.437178	0.359342	not-siginficant	NA
22250	Smad3	422.06	-0.438262	0.170527	-2.57004	0.0101687	0.609324	0.215151	not-siginficant	NA		20699	Rhox5	449.174	-0.45854	0.184734	-2.48217	0.0130586	0.636369	0.196291	not-siginficant	NA
9682	Gm20268	514.574	0.455016	0.177084	2.56949	0.0101849	0.609324	0.215151	not-siginficant	NA		14718	H2bc4	195.902	-0.458435	0.204955	-2.23676	0.0253021	0.712704	0.147091	not-siginficant	NA
794	4921504E06Rik	1185.35	0.368964	0.143595	2.56948	0.0101851	0.609324	0.215151	not-siginficant	NA		6670	Eml3	243.769	-0.457869	0.183116	-2.50043	0.0124041	0.636369	0.196291	not-siginficant	NA
18667	P2rx6	53.7039	-0.890568	0.346611	-2.56936	0.0101887	0.609324	0.215151	not-siginficant	NA		22836	Stab1	692.31	-0.457145	0.161151	-2.83675	0.00455748	0.507495	0.294568	not-siginficant	NA
25654	Zfp759	718.395	0.417211	0.162529	2.56699	0.0102586	0.610484	0.214326	not-siginficant	NA		19	1110008P14Rik	560.586	-0.456372	0.162588	-2.80692	0.0050018	0.535018	0.271632	not-siginficant	NA
22869	Stat6	270.223	-0.517373	0.201579	-2.5666	0.01027	0.610484	0.214326	not-siginficant	NA		16561	Lyz2	1057.42	-0.45401	0.173036	-2.62378	0.00869587	0.603729	0.219158	not-siginficant	NA
16137	Lbp	303.599	-0.534504	0.208359	-2.5653	0.0103086	0.610484	0.214326	not-siginficant	NA		22816	St3gal2	405.006	-0.453633	0.186208	-2.43617	0.0148439	0.649479	0.187435	not-siginficant	NA
19056	Pex19	1363.58	-0.331206	0.129114	-2.56521	0.0103113	0.610484	0.214326	not-siginficant	NA		14521	Grk6	483.083	-0.453594	0.15812	-2.86867	0.00412203	0.487397	0.312117	not-siginficant	NA
21753	Shbg	189.266	-0.634805	0.24759	-2.56394	0.0103492	0.610484	0.214326	not-siginficant	NA		17155	Mlf2	1876.43	-0.451876	0.14756	-3.06233	0.00219623	0.428894	0.36765	not-siginficant	NA
20095	Pth2	101.535	0.735501	0.286865	2.56393	0.0103496	0.610484	0.214326	not-siginficant	NA		7450	Fndc5	1251.04	-0.451021	0.126652	-3.5611	0.000369305	0.251672	0.599165	not-siginficant	NA
16600	Mafk	733.528	-0.384501	0.150131	-2.5611	0.0104342	0.613669	0.212066	not-siginficant	NA		3599	Bgn	1547.94	-0.451019	0.179297	-2.51548	0.011887	0.636369	0.196291	not-siginficant	NA
8536	Gm12918	148.205	0.775201	0.302749	2.56054	0.010451	0.613669	0.212066	not-siginficant	NA		16278	Llgl2	144.55	-0.450427	0.228603	-1.97035	0.0487987	0.787175	0.103929	not-siginficant	NA
19803	Prelp	546.165	-0.497137	0.194225	-2.5596	0.0104794	0.613734	0.21202	not-siginficant	NA		4840	Chsy1	248.573	-0.450425	0.189789	-2.3733	0.0176301	0.667686	0.175428	not-siginficant	NA
21223	Rtl8c	32.2454	-1.22684	0.479433	-2.55893	0.0104995	0.613734	0.21202	not-siginficant	NA		5139	Col4a2	952.356	-0.449642	0.15288	-2.94113	0.00327013	0.467845	0.329898	not-siginficant	NA
1978	Abca3	553.174	-0.412687	0.161363	-2.55751	0.0105425	0.614863	0.211222	not-siginficant	NA		2530	Aldh18a1	266.209	-0.448697	0.185733	-2.41582	0.0156999	0.653615	0.184678	not-siginficant	NA
16768	Mars2	3998.33	0.500708	0.196004	2.55458	0.0106317	0.618667	0.208543	not-siginficant	NA		18196	Nr5a1	1733.18	-0.448059	0.164012	-2.73187	0.0062976	0.564968	0.247976	not-siginficant	NA
16518	Ly6e	1960.23	-0.419989	0.164473	-2.55355	0.0106632	0.61911	0.208232	not-siginficant	NA		3694	Bpifb5	331.154	-0.447982	0.221426	-2.02317	0.0430555	0.765676	0.115955	not-siginficant	NA
15137	Hspg2	1677.48	-0.418084	0.163892	-2.55097	0.0107422	0.621396	0.206632	not-siginficant	NA		23217	Tbc1d2b	281.869	-0.447578	0.184052	-2.43181	0.0150237	0.649479	0.187435	not-siginficant	NA
24740	Usp27x	351.483	-0.460272	0.180449	-2.5507	0.0107505	0.621396	0.206632	not-siginficant	NA		22483	Soga1	968.102	-0.447168	0.15059	-2.96943	0.00298349	0.451799	0.345055	not-siginficant	NA
4089	Catspere2	810.856	0.429479	0.168437	2.54979	0.0107788	0.62164	0.206461	not-siginficant	NA		4100	Cbarp	180.42	-0.446702	0.213651	-2.0908	0.0365462	0.747757	0.12624	not-siginficant	NA
22173	Slc6a8	219.66	-0.764654	0.299983	-2.54899	0.0108036	0.621688	0.206428	not-siginficant	NA		4121	Cbx4	498.585	-0.446286	0.162848	-2.74052	0.00613429	0.564897	0.248031	not-siginficant	NA
22515	Sox4	604.349	-0.37049	0.145441	-2.54736	0.0108542	0.623217	0.205361	not-siginficant	NA		15524	Irf2bpl	450.314	-0.445947	0.198202	-2.24996	0.0244514	0.700408	0.154649	not-siginficant	NA
23119	Taco1os	64.8547	0.823468	0.32363	2.54447	0.0109442	0.624874	0.204207	not-siginficant	NA		20508	Rbpms2	300.833	-0.445691	0.178229	-2.50066	0.0123962	0.636369	0.196291	not-siginficant	NA
2093	Acaa2	1062.37	-0.366952	0.144229	-2.54423	0.0109519	0.624874	0.204207	not-siginficant	NA		6927	F13a1	574.155	-0.445121	0.162291	-2.74273	0.00609313	0.564897	0.248031	not-siginficant	NA
2103	Acads	403.363	-0.410536	0.16139	-2.54374	0.0109672	0.624874	0.204207	not-siginficant	NA		2320	Adgrl1	2317.22	-0.444986	0.148077	-3.00509	0.00265499	0.437178	0.359342	not-siginficant	NA
13755	Gm7331	221.806	0.547982	0.215457	2.54335	0.0109796	0.624874	0.204207	not-siginficant	NA		20665	Rhob	1498.89	-0.444295	0.153938	-2.88619	0.00389931	0.481198	0.317676	not-siginficant	NA
5485	Ctsh	426.019	-0.422589	0.166247	-2.54194	0.011024	0.62602	0.203412	not-siginficant	NA		15191	Id2	171.736	-0.444184	0.20529	-2.16369	0.0304883	0.733577	0.134554	not-siginficant	NA
1444	4932414N04Rik	4464.55	0.365108	0.143696	2.54083	0.0110589	0.626629	0.20299	not-siginficant	NA		21553	Sema7a	2245.24	-0.443769	0.142899	-3.10548	0.00189972	0.403223	0.394454	not-siginficant	NA
13787	Gm7444	21376.3	0.270845	0.106707	2.53821	0.011142	0.629357	0.201103	not-siginficant	NA		6235	Dpysl4	428.257	-0.443678	0.170729	-2.59873	0.00935698	0.609324	0.215151	not-siginficant	NA
10813	Gm33242	127.874	0.630019	0.248375	2.53656	0.0111948	0.629357	0.201103	not-siginficant	NA		20654	Rhbdf2	279.001	-0.44366	0.187303	-2.36868	0.0178518	0.667686	0.175428	not-siginficant	NA
9687	Gm20319	15.0283	1.63301	0.643893	2.53615	0.0112078	0.629357	0.201103	not-siginficant	NA		24194	Trim8	281.527	-0.44357	0.223081	-1.98838	0.0467701	0.785801	0.104687	not-siginficant	NA
19296	Pkdcc	1103.64	-0.429524	0.1694	-2.53556	0.0112269	0.629357	0.201103	not-siginficant	NA		7400	Fkrp	207.976	-0.442545	0.198292	-2.23179	0.0256289	0.714381	0.14607	not-siginficant	NA
15467	Ints3	1720.38	-0.317507	0.125285	-2.53428	0.0112679	0.629357	0.201103	not-siginficant	NA		3025	Arpc1b	1496.61	-0.440532	0.164021	-2.68583	0.007235	0.58547	0.232495	not-siginficant	NA
23162	Taldo1	814.618	-0.36467	0.143901	-2.53417	0.0112713	0.629357	0.201103	not-siginficant	NA		20103	Ptms	1057.5	-0.440383	0.203488	-2.16417	0.0304511	0.733577	0.134554	not-siginficant	NA
1537	4933421I07Rik	214.396	0.487111	0.192231	2.53399	0.0112771	0.629357	0.201103	not-siginficant	NA		14461	Gpx1	837.172	-0.440176	0.151644	-2.9027	0.0036996	0.481198	0.317676	not-siginficant	NA
714	2810408I11Rik	1296.18	0.33327	0.131788	2.52884	0.011444	0.636369	0.196291	not-siginficant	NA		22297	Smim10l2a	555.246	-0.440102	0.146137	-3.01156	0.00259906	0.437178	0.359342	not-siginficant	NA
20756	Rmdn2	5726	0.34718	0.137388	2.52701	0.0115038	0.636369	0.196291	not-siginficant	NA		23511	Thra	384.401	-0.439756	0.170697	-2.57624	0.00998824	0.609324	0.215151	not-siginficant	NA
24849	Vim	3065.93	-0.340308	0.134691	-2.52658	0.0115178	0.636369	0.196291	not-siginficant	NA		20372	Rap2a	465.186	-0.43943	0.148961	-2.94996	0.00317811	0.463297	0.334141	not-siginficant	NA
5456	Ctdsp2-ps	258.686	-0.465626	0.184292	-2.52657	0.0115183	0.636369	0.196291	not-siginficant	NA		19391	Plekha7	535.254	-0.438747	0.156839	-2.79743	0.00515102	0.53923	0.268226	not-siginficant	NA
3186	Atp1a2	2765.45	-0.324106	0.128339	-2.52539	0.011557	0.636369	0.196291	not-siginficant	NA		17780	Ncdn	473.864	-0.438609	0.179885	-2.43827	0.0147576	0.649479	0.187435	not-siginficant	NA
4113	Cbr2	192.738	-0.576998	0.228539	-2.52473	0.0115788	0.636369	0.196291	not-siginficant	NA		25052	Wdr6	1007.17	-0.438508	0.174114	-2.51851	0.0117854	0.636369	0.196291	not-siginficant	NA
4020	Capza1-ps1	916.388	0.338545	0.134136	2.52389	0.0116063	0.636369	0.196291	not-siginficant	NA		22250	Smad3	422.06	-0.438262	0.170527	-2.57004	0.0101687	0.609324	0.215151	not-siginficant	NA
23634	Tmc2	12.7779	1.97921	0.784388	2.52326	0.0116273	0.636369	0.196291	not-siginficant	NA		18725	Pald1	608.618	-0.438166	0.158337	-2.7673	0.00565234	0.55653	0.254511	not-siginficant	NA
2159	Acsbg1	7818.88	-0.352998	0.139926	-2.52275	0.0116442	0.636369	0.196291	not-siginficant	NA		21865	Slc11a2	1258.99	-0.437438	0.126266	-3.46441	0.000531387	0.261758	0.5821	not-siginficant	NA
14658	H1f2	276.496	-0.532738	0.211289	-2.52137	0.0116898	0.636369	0.196291	not-siginficant	NA		23399	Tex19.1	396.99	-0.436521	0.193843	-2.25194	0.0243264	0.699924	0.154949	not-siginficant	NA
25052	Wdr6	1007.17	-0.438508	0.174114	-2.51851	0.0117854	0.636369	0.196291	not-siginficant	NA		15405	Impa2	176.553	-0.436466	0.210842	-2.07011	0.038442	0.748323	0.125911	not-siginficant	NA
21740	Sh3pxd2a	342.122	-0.412843	0.163947	-2.51815	0.0117973	0.636369	0.196291	not-siginficant	NA		25202	Xylt2	223.915	-0.435969	0.190094	-2.29344	0.0218224	0.690652	0.16074	not-siginficant	NA
740	3010003L21Rik	17.7769	-1.49677	0.594693	-2.51688	0.01184	0.636369	0.196291	not-siginficant	NA		7757	Gck	379.736	-0.433661	0.210895	-2.05629	0.0397548	0.753746	0.122775	not-siginficant	NA
13393	Gm5645	28.9371	1.18723	0.471767	2.51656	0.0118507	0.636369	0.196291	not-siginficant	NA		7484	Foxj2	359.929	-0.432449	0.179986	-2.40269	0.016275	0.657646	0.182008	not-siginficant	NA
15182	Icam1	83.1395	-0.78974	0.313844	-2.51635	0.0118579	0.636369	0.196291	not-siginficant	NA		7855	Gipc1	469.337	-0.431826	0.180228	-2.396	0.0165751	0.657646	0.182008	not-siginficant	NA
16787	Matr3	6713.68	0.388284	0.154326	2.51599	0.0118698	0.636369	0.196291	not-siginficant	NA		23663	Tmed9	1450.31	-0.430899	0.181566	-2.37324	0.0176328	0.667686	0.175428	not-siginficant	NA
14366	Gpc3	48.2829	-0.937875	0.372794	-2.5158	0.0118762	0.636369	0.196291	not-siginficant	NA		5256	Cpe	4271.08	-0.430858	0.174373	-2.4709	0.0134772	0.640591	0.193419	not-siginficant	NA
3599	Bgn	1547.94	-0.451019	0.179297	-2.51548	0.011887	0.636369	0.196291	not-siginficant	NA		16115	Laptm5	315.107	-0.430798	0.177627	-2.42529	0.015296	0.651462	0.186111	not-siginficant	NA
2335	Adipor2	1826.41	-0.29204	0.11612	-2.51498	0.0119041	0.636369	0.196291	not-siginficant	NA		20420	Rassf3	239.607	-0.429967	0.20087	-2.14053	0.0323123	0.739057	0.131322	not-siginficant	NA
16164	Ldhb	3468.39	-0.305198	0.121386	-2.51427	0.0119279	0.636369	0.196291	not-siginficant	NA		19296	Pkdcc	1103.64	-0.429524	0.1694	-2.53556	0.0112269	0.629357	0.201103	not-siginficant	NA
15257	Ift74	7617.52	0.344432	0.136999	2.51411	0.0119332	0.636369	0.196291	not-siginficant	NA		18176	Nr0b1	749.041	-0.429396	0.145351	-2.95419	0.00313487	0.463297	0.334141	not-siginficant	NA
24255	Trpd52l3	3211.06	0.358825	0.142796	2.51285	0.0119761	0.636369	0.196291	not-siginficant	NA		7391	Fkbp2	371.005	-0.429295	0.207745	-2.06645	0.0387861	0.748323	0.125911	not-siginficant	NA
15807	Kctd17	177.631	-0.573576	0.228578	-2.50932	0.0120963	0.636369	0.196291	not-siginficant	NA		22468	Snx8	266.209	-0.428847	0.217414	-1.97249	0.0485542	0.787175	0.103929	not-siginficant	NA
7754	Gcfc2	236.267	0.496843	0.198014	2.50913	0.012103	0.636369	0.196291	not-siginficant	NA		7600	Fzd1	224.192	-0.427739	0.201655	-2.12114	0.0339098	0.739755	0.130912	not-siginficant	NA
22998	Sun2	1771.55	-0.324795	0.129456	-2.50892	0.0121103	0.636369	0.196291	not-siginficant	NA		14530	Grn	1040.73	-0.427358	0.14196	-3.01041	0.00260896	0.437178	0.359342	not-siginficant	NA
17049	Micu1	1047.78	-0.301088	0.120022	-2.50862	0.0121204	0.636369	0.196291	not-siginficant	NA		15427	Inhbb	1549.1	-0.426755	0.152174	-2.80438	0.0050413	0.535018	0.271632	not-siginficant	NA
21064	Rps13-ps2	331.43	0.630617	0.251384	2.50858	0.0121216	0.636369	0.196291	not-siginficant	NA		5475	Ctps2	204.463	-0.426283	0.199894	-2.13255	0.032962	0.739057	0.131322	not-siginficant	NA
14956	Hmgcl	279.689	-0.459975	0.183364	-2.50854	0.0121231	0.636369	0.196291	not-siginficant	NA		19834	Prkcb	222.296	-0.425312	0.203327	-2.09176	0.0364601	0.747532	0.12637	not-siginficant	NA
23799	Tmem243	570.623	0.442214	0.176306	2.50822	0.0121341	0.636369	0.196291	not-siginficant	NA		19108	Pgpep1	203.947	-0.424627	0.197419	-2.15089	0.031485	0.73517	0.133612	not-siginficant	NA
5027	Cmtm6	1872.01	-0.306358	0.122151	-2.50803	0.0121407	0.636369	0.196291	not-siginficant	NA		20999	Rpl36a	300.028	-0.424486	0.20203	-2.1011	0.0356324	0.743784	0.128553	not-siginficant	NA
17520	Mttp	1156.66	0.330478	0.131825	2.50694	0.0121781	0.636369	0.196291	not-siginficant	NA		24343	Tst	635.712	-0.42405	0.143143	-2.96241	0.00305237	0.456885	0.340193	not-siginficant	NA
23945	Tnfrsf1a	948.699	-0.374418	0.149426	-2.50571	0.0122204	0.636369	0.196291	not-siginficant	NA		16696	Map3k21	659.523	-0.423308	0.159218	-2.65867	0.00784488	0.602307	0.220182	not-siginficant	NA
17021	Mgat4b	1679.81	-0.319929	0.12781	-2.50317	0.0123088	0.636369	0.196291	not-siginficant	NA		22826	St6galnac6	613.378	-0.422883	0.170402	-2.48168	0.0130766	0.636369	0.196291	not-siginficant	NA
7394	Fkbp5	2325.61	-0.317593	0.126883	-2.50305	0.0123129	0.636369	0.196291	not-siginficant	NA		5485	Ctsh	426.019	-0.422589	0.166247	-2.54194	0.011024	0.62602	0.203412	not-siginficant	NA
20508	Rbpms2	300.833	-0.445691	0.178229	-2.50066	0.0123962	0.636369	0.196291	not-siginficant	NA		22126	Slc46a1	214.849	-0.422069	0.205769	-2.05118	0.0402491	0.754731	0.122208	not-siginficant	NA
6670	Eml3	243.769	-0.457869	0.183116	-2.50043	0.0124041	0.636369	0.196291	not-siginficant	NA		24600	Ubtf	1972.18	-0.421026	0.13167	-3.19759	0.00138581	0.358855	0.445081	not-siginficant	NA
17263	Mpnd	262.383	-0.555404	0.222233	-2.4992	0.0124474	0.636369	0.196291	not-siginficant	NA		4804	Chpf2	332.888	-0.420902	0.205167	-2.05151	0.0402176	0.754731	0.122208	not-siginficant	NA
18647	Ovgp1	86.8893	0.754309	0.301914	2.49842	0.0124748	0.636369	0.196291	not-siginficant	NA		2615	Amigo2	257.975	-0.420856	0.180768	-2.32816	0.0199037	0.681754	0.166372	not-siginficant	NA
12357	Gm45855	17.0153	1.71655	0.687428	2.49706	0.0125228	0.636369	0.196291	not-siginficant	NA		22993	Sumf2	172.094	-0.420833	0.214435	-1.96252	0.0497018	0.787175	0.103929	not-siginficant	NA
13616	Gm6565	104.359	0.733772	0.293898	2.49669	0.0125358	0.636369	0.196291	not-siginficant	NA		22054	Slc35b2	663.863	-0.420559	0.148751	-2.82727	0.00469471	0.512952	0.289923	not-siginficant	NA
6855	Etfbkmt	323.212	0.428612	0.171722	2.49597	0.0125613	0.636369	0.196291	not-siginficant	NA		24611	Uchl1	1424.26	-0.420468	0.130566	-3.22036	0.00128031	0.343263	0.464374	not-siginficant	NA
17100	Mir3473g	3.74495	4.44927	1.78262	2.49592	0.0125631	0.636369	0.196291	not-siginficant	NA		17467	Mtcl1	1471.33	-0.42027	0.14048	-2.99168	0.00277443	0.44005	0.356498	not-siginficant	NA
23629	Tmbim1	217.264	-0.5176	0.207481	-2.49469	0.0126069	0.636369	0.196291	not-siginficant	NA		16518	Ly6e	1960.23	-0.419989	0.164473	-2.55355	0.0106632	0.61911	0.208232	not-siginficant	NA
23463	Tgif2lx1	129.723	0.72939	0.292495	2.49368	0.0126426	0.636369	0.196291	not-siginficant	NA		22035	Slc30a2	1575.83	-0.419757	0.141317	-2.97032	0.00297493	0.451799	0.345055	not-siginficant	NA
17621	Myo10	3114.88	-0.280429	0.112478	-2.49318	0.0126603	0.636369	0.196291	not-siginficant	NA		5150	Col6a3	294.089	-0.419669	0.196559	-2.13508	0.0327549	0.739057	0.131322	not-siginficant	NA
13300	Gm5361	226.621	0.506288	0.203122	2.49253	0.0126837	0.636369	0.196291	not-siginficant	NA		7188	Fbl	1171.37	-0.419265	0.139164	-3.01274	0.00258903	0.437178	0.359342	not-siginficant	NA
22332	Smok3c	97.6888	0.630432	0.252935	2.49247	0.0126859	0.636369	0.196291	not-siginficant	NA		6428	Eci1	214.763	-0.418181	0.20422	-2.0477	0.0405897	0.754731	0.122208	not-siginficant	NA
7626	Gaa	2094.8	-0.34211	0.137284	-2.49199	0.0127028	0.636369	0.196291	not-siginficant	NA		15137	Hspg2	1677.48	-0.418084	0.163892	-2.55097	0.0107422	0.621396	0.206632	not-siginficant	NA
19810	Prickle1	599.181	-0.410422	0.164705	-2.49186	0.0127077	0.636369	0.196291	not-siginficant	NA		19226	Pik3ap1	250.462	-0.417371	0.188178	-2.21796	0.0265576	0.721199	0.141945	not-siginficant	NA
1329	4930567K20Rik	1070.8	0.381504	0.153156	2.49095	0.0127403	0.636369	0.196291	not-siginficant	NA		15340	Il11ra1	357.378	-0.416819	0.202711	-2.05622	0.0397612	0.753746	0.122775	not-siginficant	NA
3943	Cad	1400.62	-0.336026	0.13491	-2.49074	0.0127479	0.636369	0.196291	not-siginficant	NA		18169	Nptx2	632.671	-0.416491	0.146514	-2.84267	0.00447375	0.505857	0.295972	not-siginficant	NA
4087	Catsperd	4422.61	0.293417	0.117822	2.49033	0.0127624	0.636369	0.196291	not-siginficant	NA		19344	Plat	529.691	-0.415604	0.175721	-2.36514	0.0180233	0.667686	0.175428	not-siginficant	NA
1871	A530041M06Rik	4.62491	3.80252	1.52726	2.48977	0.0127825	0.636369	0.196291	not-siginficant	NA		2535	Aldh1b1	770.34	-0.415566	0.178201	-2.33201	0.0197004	0.681156	0.166754	not-siginficant	NA
4999	Clstn1	2071.62	-0.302962	0.121814	-2.48709	0.0128793	0.636369	0.196291	not-siginficant	NA		19955	Prss35	575.343	-0.415438	0.18224	-2.27962	0.0226303	0.693817	0.158755	not-siginficant	NA
16211	Lgmn	1936.96	-0.338164	0.135998	-2.48654	0.0128992	0.636369	0.196291	not-siginficant	NA		23072	Syngr2	533.132	-0.414502	0.150659	-2.75126	0.00593671	0.562204	0.250106	not-siginficant	NA
22284	Smco2	4406.67	0.277008	0.111404	2.48653	0.0128997	0.636369	0.196291	not-siginficant	NA		23966	Tnk2	1157.06	-0.414127	0.147624	-2.80528	0.00502726	0.535018	0.271632	not-siginficant	NA
16817	Mcam	499.06	-0.394764	0.158787	-2.48612	0.0129144	0.636369	0.196291	not-siginficant	NA		24674	Unc93b1	224.39	-0.41394	0.209258	-1.97813	0.0479144	0.787175	0.103929	not-siginficant	NA
11334	Gm37819	98.9539	0.645182	0.259578	2.48551	0.0129367	0.636369	0.196291	not-siginficant	NA		16765	Mark4	1673	-0.413762	0.157816	-2.6218	0.00874671	0.603989	0.218971	not-siginficant	NA
13722	Gm7135	1621.22	0.357727	0.143925	2.48551	0.0129367	0.636369	0.196291	not-siginficant	NA		7608	Fzd7	211.906	-0.413626	0.20988	-1.97077	0.0487503	0.787175	0.103929	not-siginficant	NA
17282	Mpzl2	8.26759	-2.75214	1.10752	-2.48495	0.0129569	0.636369	0.196291	not-siginficant	NA		25124	Wnt6	855.653	-0.413211	0.166739	-2.47819	0.013205	0.637956	0.195209	not-siginficant	NA
15672	Kank2	716.866	-0.4063	0.163547	-2.4843	0.0129806	0.636369	0.196291	not-siginficant	NA		21740	Sh3pxd2a	342.122	-0.412843	0.163947	-2.51815	0.0117973	0.636369	0.196291	not-siginficant	NA
23476	Tha1	65.2323	-0.867812	0.349328	-2.48424	0.012983	0.636369	0.196291	not-siginficant	NA		1978	Abca3	553.174	-0.412687	0.161363	-2.55751	0.0105425	0.614863	0.211222	not-siginficant	NA
2583	Alox5	114.355	-0.63247	0.254598	-2.48419	0.0129848	0.636369	0.196291	not-siginficant	NA		19665	Ppm1l	840.859	-0.412598	0.134278	-3.07271	0.00212125	0.427031	0.369541	not-siginficant	NA
15204	Ier2	191.018	-0.532218	0.214381	-2.48258	0.0130434	0.636369	0.196291	not-siginficant	NA		7808	Gfod2	252.745	-0.412497	0.180715	-2.28259	0.0224546	0.69343	0.158998	not-siginficant	NA
20699	Rhox5	449.174	-0.45854	0.184734	-2.48217	0.0130586	0.636369	0.196291	not-siginficant	NA		23247	Tbx1	273.129	-0.412182	0.18651	-2.20997	0.0271074	0.721199	0.141945	not-siginficant	NA
22826	St6galnac6	613.378	-0.422883	0.170402	-2.48168	0.0130766	0.636369	0.196291	not-siginficant	NA		16370	Lrp10	1056.82	-0.412035	0.147094	-2.80117	0.00509172	0.538164	0.269085	not-siginficant	NA
21628	Serping1	1269.78	-0.470557	0.189613	-2.48167	0.013077	0.636369	0.196291	not-siginficant	NA		2421	Ahnak	1530.49	-0.411892	0.143536	-2.86961	0.00410981	0.487397	0.312117	not-siginficant	NA
1472	4933402J10Rik	1935.81	0.311809	0.125685	2.48088	0.0131058	0.636369	0.196291	not-siginficant	NA		17054	Mid1ip1	448.88	-0.411727	0.159912	-2.57471	0.0100324	0.609324	0.215151	not-siginficant	NA
1969	Abat	2256.78	-0.285092	0.114938	-2.4804	0.0131233	0.636369	0.196291	not-siginficant	NA		25319	Zc3h7b	4215.56	-0.410575	0.117911	-3.48209	0.000497521	0.261758	0.5821	not-siginficant	NA
10132	Gm26696	37.3531	1.01837	0.410596	2.48021	0.0131304	0.636369	0.196291	not-siginficant	NA		22325	Smo	258.2	-0.410557	0.207743	-1.97627	0.0481238	0.787175	0.103929	not-siginficant	NA
25112	Wnk4	641.863	-0.358246	0.144469	-2.47975	0.0131476	0.636369	0.196291	not-siginficant	NA		2103	Acads	403.363	-0.410536	0.16139	-2.54374	0.0109672	0.624874	0.204207	not-siginficant	NA
25124	Wnt6	855.653	-0.413211	0.166739	-2.47819	0.013205	0.637956	0.195209	not-siginficant	NA		19810	Prickle1	599.181	-0.410422	0.164705	-2.49186	0.0127077	0.636369	0.196291	not-siginficant	NA
18377	Nxph3	107.729	-0.791063	0.319552	-2.47554	0.0133036	0.639685	0.194034	not-siginficant	NA		14741	H6pd	737.102	-0.410362	0.136629	-3.00347	0.0026692	0.437178	0.359342	not-siginficant	NA
4563	Cds2	1865.09	-0.308572	0.124682	-2.47487	0.0133286	0.639685	0.194034	not-siginficant	NA		4037	Card10	496.4	-0.409579	0.186285	-2.19866	0.027902	0.726154	0.138971	not-siginficant	NA
16127	Lasp1	1933.12	-0.303116	0.122502	-2.47439	0.0133465	0.639685	0.194034	not-siginficant	NA		3326	Axl	2150.34	-0.408571	0.119162	-3.42869	0.000606492	0.265565	0.57583	not-siginficant	NA
22377	Snd1	1168.94	-0.367317	0.148468	-2.47405	0.013359	0.639685	0.194034	not-siginficant	NA		25632	Zfp703	308.821	-0.407936	0.186103	-2.19199	0.0283799	0.72772	0.138035	not-siginficant	NA
4432	Cd86	26.2869	-1.20079	0.48538	-2.47391	0.0133643	0.639685	0.194034	not-siginficant	NA		6515	Egln1	629.046	-0.407252	0.158162	-2.57491	0.0100266	0.609324	0.215151	not-siginficant	NA
14190	Gm9790	48.7897	0.93114	0.376657	2.47211	0.0134317	0.640591	0.193419	not-siginficant	NA		5003	Cltb	943.415	-0.406873	0.171279	-2.37551	0.0175249	0.666385	0.176275	not-siginficant	NA
5256	Cpe	4271.08	-0.430858	0.174373	-2.4709	0.0134772	0.640591	0.193419	not-siginficant	NA		23587	Tle5	2634.85	-0.406694	0.185554	-2.19179	0.0283948	0.72772	0.138035	not-siginficant	NA
2058	Abtb2	855.841	-0.367974	0.148963	-2.47024	0.0135024	0.640591	0.193419	not-siginficant	NA		6278	Dtx1	1330.51	-0.406631	0.151904	-2.6769	0.00743075	0.586938	0.231408	not-siginficant	NA
20591	Rex2	24.1585	1.32437	0.536225	2.4698	0.0135187	0.640591	0.193419	not-siginficant	NA		17961	Nfix	489.265	-0.406501	0.169133	-2.40344	0.0162415	0.657646	0.182008	not-siginficant	NA
11677	Gm42460	36.2831	1.01145	0.409596	2.46939	0.0135343	0.640591	0.193419	not-siginficant	NA		16594	Maf	301.568	-0.406467	0.173232	-2.34637	0.0189573	0.679473	0.167828	not-siginficant	NA
113	1700008P02Rik	970.665	0.344382	0.139551	2.46779	0.0135951	0.640591	0.193419	not-siginficant	NA		16173	Ldlrap1	222.602	-0.406457	0.204981	-1.9829	0.0473786	0.787175	0.103929	not-siginficant	NA
23100	Syt7	1219.26	-0.315744	0.127955	-2.46761	0.0136018	0.640591	0.193419	not-siginficant	NA		15672	Kank2	716.866	-0.4063	0.163547	-2.4843	0.0129806	0.636369	0.196291	not-siginficant	NA
4876	Cited2	1079.47	-0.350343	0.142002	-2.46717	0.0136186	0.640591	0.193419	not-siginficant	NA		21451	Sdc4	1691.69	-0.405382	0.139138	-2.91352	0.00357384	0.477034	0.32145	not-siginficant	NA
16277	Llgl1	951.284	-0.372647	0.151056	-2.46695	0.0136269	0.640591	0.193419	not-siginficant	NA		2613	Amhr2	7963.24	-0.405259	0.133486	-3.03597	0.00239763	0.434256	0.362254	not-siginficant	NA
3847	C1s1	430.849	-0.525559	0.213106	-2.46618	0.0136563	0.640591	0.193419	not-siginficant	NA		19571	Polr3d	512.428	-0.404965	0.150173	-2.69666	0.0070038	0.579435	0.236995	not-siginficant	NA
21123	Rps6ka2	1724.5	-0.346524	0.1406	-2.4646	0.0137165	0.640591	0.193419	not-siginficant	NA		20704	Rhox8	836.465	-0.404406	0.134593	-3.00466	0.00265876	0.437178	0.359342	not-siginficant	NA
23786	Tmem229b	123.01	-0.60738	0.246485	-2.46417	0.0137331	0.640591	0.193419	not-siginficant	NA		2945	Arhgef25	661.802	-0.403563	0.185604	-2.17433	0.0296806	0.733577	0.134554	not-siginficant	NA
8011	Gm10297	5505.01	0.393208	0.159587	2.46391	0.0137429	0.640591	0.193419	not-siginficant	NA		14558	Gsn	3190.51	-0.403323	0.149409	-2.69947	0.00694509	0.579147	0.237211	not-siginficant	NA
17580	Mycn	119.93	-0.671819	0.272676	-2.4638	0.0137474	0.640591	0.193419	not-siginficant	NA		24975	Vwa1	443.141	-0.402616	0.168781	-2.38543	0.0170593	0.661363	0.17956	not-siginficant	NA
20836	Rnf213	967.242	-0.363565	0.147574	-2.46362	0.0137543	0.640591	0.193419	not-siginficant	NA		17612	Myl9	1822.85	-0.402597	0.14052	-2.86506	0.0041693	0.490746	0.309144	not-siginficant	NA
14576	Gstm7	1825.57	-0.331611	0.134802	-2.45999	0.0138942	0.645242	0.190277	not-siginficant	NA		6925	F11r	980.741	-0.401894	0.131433	-3.05778	0.00222983	0.428894	0.36765	not-siginficant	NA
24471	Txn1	454.081	-0.461182	0.187506	-2.45956	0.0139107	0.645242	0.190277	not-siginficant	NA		22147	Slc52a3	2029.08	-0.401799	0.125509	-3.20135	0.00136786	0.357786	0.446376	not-siginficant	NA
25245	Ywhag	1733.1	-0.306229	0.124529	-2.45909	0.013929	0.645242	0.190277	not-siginficant	NA		24111	Trappc3	644.352	-0.40164	0.172397	-2.32973	0.0198202	0.681599	0.166471	not-siginficant	NA
4141	Ccdc110	5957.54	0.292007	0.118805	2.45788	0.0139761	0.646272	0.189585	not-siginficant	NA		5551	Cyb5r1	991.923	-0.401019	0.137436	-2.91786	0.00352441	0.476729	0.321728	not-siginficant	NA
24835	Vegfa	132.391	-0.602796	0.245341	-2.45697	0.0140115	0.64675	0.189264	not-siginficant	NA		15604	Itpka	309.589	-0.400365	0.200155	-2.00028	0.04547	0.775545	0.110393	not-siginficant	NA
21364	Sbno2	1024.62	-0.352613	0.143584	-2.45579	0.0140575	0.647722	0.188611	not-siginficant	NA		24285	Tsen34	485.793	-0.400245	0.199914	-2.00208	0.0452762	0.775545	0.110393	not-siginficant	NA
24213	Trmt10b	919.465	0.337674	0.137557	2.4548	0.0140963	0.648301	0.188224	not-siginficant	NA		18941	Pdcl3	231.477	-0.400126	0.190139	-2.10439	0.0353448	0.741706	0.129768	not-siginficant	NA
25557	Zfp54	424.722	0.499868	0.203687	2.4541	0.0141236	0.648301	0.188224	not-siginficant	NA		4235	Ccdc61	878.675	-0.39963	0.194934	-2.05008	0.0403567	0.754731	0.122208	not-siginficant	NA
23601	Tlr2	32.9859	-1.08893	0.443817	-2.45355	0.0141452	0.648301	0.188224	not-siginficant	NA		22011	Slc27a4	338.785	-0.399207	0.177316	-2.25139	0.0243607	0.700133	0.154819	not-siginficant	NA
22217	Slco6d1	2148.93	0.356741	0.145452	2.45264	0.0141811	0.648682	0.187968	not-siginficant	NA		6054	Dmrt1	1014.74	-0.398242	0.16638	-2.39356	0.0166856	0.657646	0.182008	not-siginficant	NA
10610	Gm3115	18.6894	1.63202	0.665569	2.45207	0.0142036	0.648682	0.187968	not-siginficant	NA		18763	Pard6b	581.055	-0.397706	0.151861	-2.61889	0.00882173	0.604335	0.218722	not-siginficant	NA
2547	Aldh7a1	2072.46	-0.323715	0.13221	-2.44849	0.0143456	0.649479	0.187435	not-siginficant	NA		14664	H2-Ab1	557.8	-0.397295	0.201607	-1.97064	0.0487646	0.787175	0.103929	not-siginficant	NA
25423	Zfp213	176.014	-0.539184	0.220215	-2.44844	0.0143475	0.649479	0.187435	not-siginficant	NA		4637	Cep170b	2989.19	-0.397265	0.126622	-3.13742	0.00170442	0.382523	0.417342	not-siginficant	NA
16192	Letm2	7192.34	0.260425	0.106403	2.44753	0.0143839	0.649479	0.187435	not-siginficant	NA		7295	Fdxr	992.743	-0.395363	0.185168	-2.13516	0.0327483	0.739057	0.131322	not-siginficant	NA
22670	Spo11	1722.33	0.305216	0.124743	2.44676	0.0144145	0.649479	0.187435	not-siginficant	NA		21378	Scap	1250.63	-0.394824	0.152936	-2.58162	0.00983368	0.609324	0.215151	not-siginficant	NA
24463	Twist1	66.4473	-0.760635	0.310912	-2.44646	0.0144266	0.649479	0.187435	not-siginficant	NA		16817	Mcam	499.06	-0.394764	0.158787	-2.48612	0.0129144	0.636369	0.196291	not-siginficant	NA
1474	4933402N22Rik	354.759	0.601775	0.246029	2.44596	0.0144468	0.649479	0.187435	not-siginficant	NA		4737	Cgn	2688.07	-0.394691	0.143357	-2.75321	0.00590144	0.562204	0.250106	not-siginficant	NA
18548	Olfr787	34.0872	1.1874	0.485726	2.44459	0.0145017	0.649479	0.187435	not-siginficant	NA		5482	Ctsd	1351.7	-0.394556	0.138825	-2.8421	0.00448175	0.505857	0.295972	not-siginficant	NA
9729	Gm20604	852.177	0.358179	0.146525	2.4445	0.0145054	0.649479	0.187435	not-siginficant	NA		22295	Smim1	547.797	-0.393252	0.151587	-2.59423	0.00948023	0.609324	0.215151	not-siginficant	NA
8764	Gm13942	669.581	0.378978	0.155059	2.44409	0.0145217	0.649479	0.187435	not-siginficant	NA		15267	Igf1r	882.816	-0.393117	0.162008	-2.42654	0.0152438	0.651462	0.186111	not-siginficant	NA
22134	Slc4a11	45.7975	-1.0892	0.446263	-2.44071	0.0146583	0.649479	0.187435	not-siginficant	NA		3185	Atp1a1	6033.01	-0.393043	0.117162	-3.3547	0.000794518	0.289775	0.537938	not-siginficant	NA
23199	Tbc1d10b	638.973	-0.382644	0.156785	-2.44057	0.0146643	0.649479	0.187435	not-siginficant	NA		22010	Slc27a3	596.033	-0.392997	0.166136	-2.36552	0.0180049	0.667686	0.175428	not-siginficant	NA
25003	Wbp1l	1829.85	-0.291968	0.119631	-2.44056	0.0146643	0.649479	0.187435	not-siginficant	NA		14932	Hk2	1829.32	-0.392581	0.14416	-2.72324	0.0064645	0.569662	0.244383	not-siginficant	NA
19188	Pias3	227.862	-0.470394	0.192833	-2.43938	0.0147125	0.649479	0.187435	not-siginficant	NA		15514	Irak1	290.234	-0.391595	0.180339	-2.17144	0.0298978	0.733577	0.134554	not-siginficant	NA
17780	Ncdn	473.864	-0.438609	0.179885	-2.43827	0.0147576	0.649479	0.187435	not-siginficant	NA		5419	Csrp1	831.099	-0.391534	0.151022	-2.59257	0.00952622	0.609324	0.215151	not-siginficant	NA
23969	Tnks1bp1	480.312	-0.475463	0.19501	-2.43815	0.0147626	0.649479	0.187435	not-siginficant	NA		18161	Npr1	2085.29	-0.391516	0.131491	-2.97752	0.00290593	0.450592	0.346216	not-siginficant	NA
22096	Slc39a11	532.569	-0.374902	0.153771	-2.43806	0.0147665	0.649479	0.187435	not-siginficant	NA		7563	Ftl1	697.886	-0.389406	0.164962	-2.36058	0.0182462	0.669581	0.174197	not-siginficant	NA
3371	B3gat3	570.888	-0.507595	0.208211	-2.43789	0.0147733	0.649479	0.187435	not-siginficant	NA		16835	Mcm5	1113.09	-0.389214	0.146304	-2.66032	0.00780668	0.602307	0.220182	not-siginficant	NA
17137	Mitd1	42.647	-0.924454	0.379205	-2.43788	0.0147739	0.649479	0.187435	not-siginficant	NA		7195	Fbn1	309.878	-0.388885	0.175919	-2.21059	0.027064	0.721199	0.141945	not-siginficant	NA
19083	Pgam1	1329.3	-0.312339	0.128127	-2.43772	0.0147801	0.649479	0.187435	not-siginficant	NA		20520	Rcc1l	394.307	-0.388862	0.164765	-2.36011	0.0182697	0.669581	0.174197	not-siginficant	NA
22816	St3gal2	405.006	-0.453633	0.186208	-2.43617	0.0148439	0.649479	0.187435	not-siginficant	NA		14934	Hlcs	368.378	-0.388287	0.176794	-2.19627	0.0280727	0.727669	0.138066	not-siginficant	NA
15965	Klhl36	743.685	-0.344667	0.141487	-2.43602	0.0148497	0.649479	0.187435	not-siginficant	NA		2162	Acsf2	496.817	-0.388177	0.182553	-2.12638	0.0334715	0.739543	0.131037	not-siginficant	NA
7279	Fcgrt	314.398	-0.501539	0.205898	-2.43586	0.0148564	0.649479	0.187435	not-siginficant	NA		24715	Usf1	674.019	-0.388142	0.170813	-2.27232	0.023067	0.695011	0.158008	not-siginficant	NA
12123	Gm44724	39.4722	1.02747	0.421877	2.43547	0.0148724	0.649479	0.187435	not-siginficant	NA		20192	Pygb	942.963	-0.388103	0.140645	-2.75945	0.00578991	0.561534	0.250624	not-siginficant	NA
10127	Gm26680	95.2453	0.647251	0.265815	2.43496	0.0148933	0.649479	0.187435	not-siginficant	NA		7460	Folr1	773.275	-0.387736	0.138645	-2.7966	0.00516428	0.53923	0.268226	not-siginficant	NA
13681	Gm6853	356.045	0.448643	0.18434	2.43377	0.0149423	0.649479	0.187435	not-siginficant	NA		4903	Clcn2	1298.93	-0.38738	0.129534	-2.99057	0.00278454	0.44005	0.356498	not-siginficant	NA
8094	Gm10634	379.13	0.576127	0.236749	2.43349	0.014954	0.649479	0.187435	not-siginficant	NA		21388	Scd1	799.327	-0.386983	0.169973	-2.27674	0.0228019	0.693817	0.158755	not-siginficant	NA
10294	Gm2832	97.1179	0.700237	0.28778	2.43324	0.0149644	0.649479	0.187435	not-siginficant	NA		23450	Tgfb1	482.527	-0.386646	0.165579	-2.33512	0.0195372	0.681156	0.166754	not-siginficant	NA
21892	Slc16a2	153.584	-0.522982	0.214981	-2.43269	0.0149871	0.649479	0.187435	not-siginficant	NA		5509	Cul7	649.215	-0.386604	0.194821	-1.98441	0.0472103	0.786686	0.104198	not-siginficant	NA
10871	Gm3404	45.7105	1.08369	0.445506	2.4325	0.0149952	0.649479	0.187435	not-siginficant	NA		15671	Kank1	1026.94	-0.386517	0.148999	-2.59409	0.00948422	0.609324	0.215151	not-siginficant	NA
24430	Tubb3	1554.2	-0.384893	0.158246	-2.43225	0.0150054	0.649479	0.187435	not-siginficant	NA		7077	Fam214b	2482.56	-0.385145	0.165256	-2.33059	0.0197747	0.681599	0.166471	not-siginficant	NA
22463	Snx33	858.852	-0.336659	0.138426	-2.43206	0.0150133	0.649479	0.187435	not-siginficant	NA		3542	Bckdk	316.02	-0.385086	0.178382	-2.15877	0.0308681	0.733577	0.134554	not-siginficant	NA
23217	Tbc1d2b	281.869	-0.447578	0.184052	-2.43181	0.0150237	0.649479	0.187435	not-siginficant	NA		17996	Nid1	1328.46	-0.385069	0.148167	-2.59888	0.00935289	0.609324	0.215151	not-siginficant	NA
15097	Hsf2	1623.95	0.345656	0.1422	2.43077	0.0150668	0.650056	0.18705	not-siginficant	NA		24430	Tubb3	1554.2	-0.384893	0.158246	-2.43225	0.0150054	0.649479	0.187435	not-siginficant	NA
7898	Glipr1l1	1843.23	0.318683	0.13113	2.43028	0.0150872	0.650056	0.18705	not-siginficant	NA		16600	Mafk	733.528	-0.384501	0.150131	-2.5611	0.0104342	0.613669	0.212066	not-siginficant	NA
16274	Lix1l	669.096	-0.340995	0.140516	-2.42673	0.0152356	0.651462	0.186111	not-siginficant	NA		6861	Etnk2	1447.56	-0.383959	0.134277	-2.85945	0.00424378	0.494844	0.305532	not-siginficant	NA
15267	Igf1r	882.816	-0.393117	0.162008	-2.42654	0.0152438	0.651462	0.186111	not-siginficant	NA		16092	Lamb1	806.238	-0.383696	0.160926	-2.38429	0.0171119	0.661363	0.17956	not-siginficant	NA
16087	Lama1	737.881	-0.335846	0.138419	-2.42631	0.0152533	0.651462	0.186111	not-siginficant	NA		19286	Pja1	3987.76	-0.383429	0.143023	-2.68088	0.00734279	0.586938	0.231408	not-siginficant	NA
2338	Adnp	195.707	-0.474501	0.195575	-2.42618	0.0152589	0.651462	0.186111	not-siginficant	NA		16264	Lipg	981.954	-0.382879	0.139877	-2.73725	0.00619543	0.564897	0.248031	not-siginficant	NA
863	4930405O22Rik	146.032	0.622032	0.256385	2.42616	0.0152594	0.651462	0.186111	not-siginficant	NA		23199	Tbc1d10b	638.973	-0.382644	0.156785	-2.44057	0.0146643	0.649479	0.187435	not-siginficant	NA
11935	Gm43622	29.3838	1.12082	0.462083	2.42558	0.0152842	0.651462	0.186111	not-siginficant	NA		15084	Hsd17b10	323.433	-0.38237	0.176851	-2.1621	0.0306108	0.733577	0.134554	not-siginficant	NA
16115	Laptm5	315.107	-0.430798	0.177627	-2.42529	0.015296	0.651462	0.186111	not-siginficant	NA		22954	Stx4a	322.576	-0.382307	0.192189	-1.98923	0.0466761	0.785669	0.10476	not-siginficant	NA
4908	Clcn7	982.263	-0.344671	0.14215	-2.4247	0.0153211	0.651462	0.186111	not-siginficant	NA		2294	Adcy9	427.009	-0.380796	0.162823	-2.33871	0.0193505	0.681156	0.166754	not-siginficant	NA
19686	Ppp1r15a	230.951	-0.550147	0.226992	-2.42364	0.0153659	0.652294	0.185557	not-siginficant	NA		21768	Shisa5	336.33	-0.380727	0.192306	-1.97979	0.0477266	0.787175	0.103929	not-siginficant	NA
25690	Zfp839	546.502	-0.346559	0.143147	-2.42101	0.0154774	0.653505	0.184751	not-siginficant	NA		15923	Klf16	461.494	-0.3806	0.186241	-2.04359	0.0409943	0.756088	0.121428	not-siginficant	NA
6527	Ehd4	530.358	-0.372148	0.153748	-2.42051	0.0154989	0.653505	0.184751	not-siginficant	NA		16363	Lrig1	385.858	-0.380389	0.179837	-2.11518	0.0344145	0.740131	0.130691	not-siginficant	NA
9726	Gm2058	141.821	0.886542	0.366355	2.4199	0.0155249	0.653505	0.184751	not-siginficant	NA		15920	Klf13	389.338	-0.380221	0.191851	-1.98186	0.0474954	0.787175	0.103929	not-siginficant	NA
16821	Mccc1os	45.3924	0.973509	0.402359	2.4195	0.0155418	0.653505	0.184751	not-siginficant	NA		15830	Kdm4b	1236.39	-0.380121	0.146798	-2.58941	0.00961406	0.609324	0.215151	not-siginficant	NA
7464	Fosb	65.546	0.819016	0.3386	2.41883	0.0155705	0.653505	0.184751	not-siginficant	NA		7673	Galnt11	281.582	-0.379829	0.183475	-2.07019	0.0384344	0.748323	0.125911	not-siginficant	NA
23643	Tmcc2	231.171	-0.50823	0.210165	-2.41824	0.0155958	0.653505	0.184751	not-siginficant	NA		2284	Adck2	275.563	-0.379674	0.177533	-2.13861	0.0324671	0.739057	0.131322	not-siginficant	NA
21755	Shc2	371.796	-0.490212	0.202724	-2.41812	0.0156008	0.653505	0.184751	not-siginficant	NA		21383	Scarb2	828.467	-0.379623	0.18376	-2.06587	0.038841	0.748323	0.125911	not-siginficant	NA
2315	Adgrg1	1814.4	-0.328376	0.135827	-2.41762	0.0156226	0.653505	0.184751	not-siginficant	NA		3563	Bcl9l	898.505	-0.37815	0.145215	-2.60406	0.00921265	0.609324	0.215151	not-siginficant	NA
24657	Unc119b	931.032	-0.335122	0.138653	-2.41698	0.0156501	0.653505	0.184751	not-siginficant	NA		18688	Pabpc4	325.257	-0.377437	0.17919	-2.10635	0.0351739	0.740811	0.130292	not-siginficant	NA
15735	Kcng2	185.91	-0.52746	0.218255	-2.41671	0.0156615	0.653505	0.184751	not-siginficant	NA		6912	Ext2	1095.24	-0.377379	0.133259	-2.83193	0.00462681	0.507675	0.294415	not-siginficant	NA
3833	C1qc	393.801	-0.494505	0.20464	-2.41647	0.015672	0.653505	0.184751	not-siginficant	NA		24316	Tspan31	286.307	-0.376395	0.187329	-2.00927	0.0445086	0.770421	0.113272	not-siginficant	NA
2530	Aldh18a1	266.209	-0.448697	0.185733	-2.41582	0.0156999	0.653615	0.184678	not-siginficant	NA		23737	Tmem176a	1177.6	-0.375831	0.16107	-2.33335	0.0196299	0.681156	0.166754	not-siginficant	NA
19912	Prr11	688.595	0.40764	0.168882	2.41375	0.0157892	0.654963	0.183783	not-siginficant	NA		18140	Npc1	282.354	-0.375564	0.177007	-2.12175	0.0338591	0.739755	0.130912	not-siginficant	NA
2240	Adam3	39927.1	0.255425	0.105882	2.41236	0.0158495	0.654963	0.183783	not-siginficant	NA		20116	Ptpn14	326.191	-0.375415	0.168531	-2.22757	0.0259095	0.716309	0.1449	not-siginficant	NA
22705	Sptbn5	108.741	-0.648502	0.268833	-2.41229	0.0158528	0.654963	0.183783	not-siginficant	NA		2095	Acacb	347.169	-0.375232	0.175278	-2.14078	0.0322915	0.739057	0.131322	not-siginficant	NA
5739	Dapl1	146.702	0.542281	0.224837	2.41189	0.0158701	0.654963	0.183783	not-siginficant	NA		22096	Slc39a11	532.569	-0.374902	0.153771	-2.43806	0.0147665	0.649479	0.187435	not-siginficant	NA
4188	Ccdc173	3805.15	0.286648	0.118856	2.41172	0.0158773	0.654963	0.183783	not-siginficant	NA		14813	Hdac6	2651.36	-0.374834	0.131616	-2.84794	0.00440035	0.501969	0.299323	not-siginficant	NA
23764	Tmem200a	438.7	0.396366	0.16436	2.41157	0.015884	0.654963	0.183783	not-siginficant	NA		24649	Ulk1	884.2	-0.374787	0.140719	-2.66337	0.00773622	0.60159	0.220699	not-siginficant	NA
11394	Gm38190	43.1689	0.939406	0.389718	2.41047	0.0159318	0.655888	0.18317	not-siginficant	NA		23945	Tnfrsf1a	948.699	-0.374418	0.149426	-2.50571	0.0122204	0.636369	0.196291	not-siginficant	NA
1928	A930024E05Rik	206.213	0.509266	0.211406	2.40895	0.0159985	0.657589	0.182045	not-siginficant	NA		6953	Fabp3	3271.79	-0.373209	0.170355	-2.19078	0.0284681	0.72772	0.138035	not-siginficant	NA
22473	Socs1	136.665	-0.673256	0.279633	-2.40764	0.0160561	0.657646	0.182008	not-siginficant	NA		6971	Fam102a	2874.2	-0.373096	0.114996	-3.24444	0.00117684	0.333892	0.476394	not-siginficant	NA
17412	Ms4a14	20447.2	0.360585	0.149809	2.40696	0.0160858	0.657646	0.182008	not-siginficant	NA		25067	Wdr81	415.171	-0.372951	0.171434	-2.17548	0.0295942	0.733577	0.134554	not-siginficant	NA
16596	Mafa	34.9236	-1.02483	0.425819	-2.40672	0.0160964	0.657646	0.182008	not-siginficant	NA		19256	Pip4k2b	434.749	-0.372843	0.160395	-2.32452	0.0200976	0.683237	0.165428	not-siginficant	NA
17554	Mvp	279.555	-0.493915	0.205265	-2.40623	0.0161182	0.657646	0.182008	not-siginficant	NA		16277	Llgl1	951.284	-0.372647	0.151056	-2.46695	0.0136269	0.640591	0.193419	not-siginficant	NA
4334	Ccpg1os	2949.09	0.292713	0.121695	2.40531	0.0161588	0.657646	0.182008	not-siginficant	NA		6527	Ehd4	530.358	-0.372148	0.153748	-2.42051	0.0154989	0.653505	0.184751	not-siginficant	NA
1967	Aatk	44.8876	-0.883551	0.36734	-2.40527	0.0161606	0.657646	0.182008	not-siginficant	NA		25648	Zfp740	699.888	-0.371823	0.157123	-2.36645	0.0179594	0.667686	0.175428	not-siginficant	NA
21381	Scara5	1716.79	-0.297499	0.123733	-2.40436	0.0162006	0.657646	0.182008	not-siginficant	NA		14888	Hgsnat	1152.95	-0.371633	0.143274	-2.59386	0.00949058	0.609324	0.215151	not-siginficant	NA
22006	Slc26a8	7732.22	0.256858	0.106859	2.40372	0.0162291	0.657646	0.182008	not-siginficant	NA		2775	Ap2m1-ps	464.724	-0.371557	0.185759	-2.00021	0.0454779	0.775545	0.110393	not-siginficant	NA
17961	Nfix	489.265	-0.406501	0.169133	-2.40344	0.0162415	0.657646	0.182008	not-siginficant	NA		22136	Slc4a2	1828.93	-0.371503	0.125029	-2.97133	0.00296511	0.451799	0.345055	not-siginficant	NA
7484	Foxj2	359.929	-0.432449	0.179986	-2.40269	0.016275	0.657646	0.182008	not-siginficant	NA		5480	Ctsb	3490.52	-0.371328	0.134387	-2.76312	0.00572518	0.559447	0.252241	not-siginficant	NA
25477	Zfp358	69.9259	-0.832316	0.346476	-2.40223	0.0162952	0.657646	0.182008	not-siginficant	NA		6417	Ebp	455.044	-0.371189	0.156937	-2.36521	0.01802	0.667686	0.175428	not-siginficant	NA
857	4930405D11Rik	459.822	0.403361	0.167961	2.40152	0.016327	0.657646	0.182008	not-siginficant	NA		7593	Fxyd6	1616.02	-0.37118	0.128889	-2.87984	0.00397879	0.483712	0.315413	not-siginficant	NA
22557	Sparc	15024.3	-0.33326	0.138786	-2.40124	0.0163394	0.657646	0.182008	not-siginficant	NA		14480	Grb2	635.967	-0.370961	0.140188	-2.64617	0.00814086	0.602307	0.220182	not-siginficant	NA
9171	Gm15892	64.7178	0.782208	0.325889	2.40023	0.0163848	0.657646	0.182008	not-siginficant	NA		7718	Gata1	465.388	-0.370657	0.174083	-2.1292	0.0332381	0.739292	0.131184	not-siginficant	NA
22184	Slc7a5	8119.09	-0.321844	0.1341	-2.40003	0.0163937	0.657646	0.182008	not-siginficant	NA		22515	Sox4	604.349	-0.37049	0.145441	-2.54736	0.0108542	0.623217	0.205361	not-siginficant	NA
11119	Gm36367	105.999	0.618472	0.257733	2.39967	0.0164101	0.657646	0.182008	not-siginficant	NA		17008	Mfsd5	346.351	-0.37047	0.178766	-2.07238	0.0382303	0.748323	0.125911	not-siginficant	NA
7788	Gdpd4	1238.92	0.338478	0.141088	2.39906	0.016437	0.657646	0.182008	not-siginficant	NA		18813	Pbx2	412.751	-0.370065	0.188268	-1.96563	0.0493411	0.787175	0.103929	not-siginficant	NA
800	4921509C19Rik	524.455	0.455242	0.189889	2.39741	0.0165112	0.657646	0.182008	not-siginficant	NA		15388	Il6st	1504.28	-0.369613	0.154995	-2.38468	0.0170942	0.661363	0.17956	not-siginficant	NA
6995	Fam126b	699.479	0.405387	0.169185	2.39612	0.0165696	0.657646	0.182008	not-siginficant	NA		2462	Ajuba	838.588	-0.369261	0.167308	-2.20707	0.0273089	0.722338	0.14126	not-siginficant	NA
25297	Zbtb7b	366.054	-0.583099	0.243359	-2.39605	0.016573	0.657646	0.182008	not-siginficant	NA		15511	Iqsec2	298.847	-0.36915	0.18233	-2.02462	0.0429062	0.765676	0.115955	not-siginficant	NA
7855	Gipc1	469.337	-0.431826	0.180228	-2.396	0.0165751	0.657646	0.182008	not-siginficant	NA		4875	Cited1	1060.54	-0.369042	0.140816	-2.62073	0.00877407	0.604268	0.218771	not-siginficant	NA
12503	Gm4740	16.4723	1.65892	0.69262	2.39514	0.0166142	0.657646	0.182008	not-siginficant	NA		24926	Vps18	1079.37	-0.368781	0.141393	-2.6082	0.00910205	0.609324	0.215151	not-siginficant	NA
24656	Unc119	1140.18	-0.34193	0.142761	-2.39512	0.0166148	0.657646	0.182008	not-siginficant	NA		2341	Adora1	1898.8	-0.368663	0.133794	-2.75544	0.00586127	0.562139	0.250156	not-siginficant	NA
23282	Tcf19	77.7518	-0.714184	0.29826	-2.3945	0.0166431	0.657646	0.182008	not-siginficant	NA		14976	Hnrnpa0	6776.41	-0.368236	0.175575	-2.09732	0.0359653	0.74558	0.127506	not-siginficant	NA
20411	Rasl10a	65.8343	-0.843296	0.352196	-2.3944	0.0166477	0.657646	0.182008	not-siginficant	NA		21576	Septin9	2774.65	-0.368227	0.127396	-2.89041	0.00384737	0.481198	0.317676	not-siginficant	NA
7721	Gata4	1313.18	-0.298954	0.124886	-2.39382	0.0166738	0.657646	0.182008	not-siginficant	NA		2058	Abtb2	855.841	-0.367974	0.148963	-2.47024	0.0135024	0.640591	0.193419	not-siginficant	NA
6054	Dmrt1	1014.74	-0.398242	0.16638	-2.39356	0.0166856	0.657646	0.182008	not-siginficant	NA		22377	Snd1	1168.94	-0.367317	0.148468	-2.47405	0.013359	0.639685	0.194034	not-siginficant	NA
15160	Hyal2	238.544	-0.45896	0.191941	-2.39116	0.0167954	0.660369	0.180213	not-siginficant	NA		6335	Dynlrb1	462.362	-0.367259	0.155247	-2.36564	0.0179992	0.667686	0.175428	not-siginficant	NA
2749	Anxa6	441.096	-0.508031	0.212482	-2.39093	0.0168057	0.660369	0.180213	not-siginficant	NA		22049	Slc35a2	282.163	-0.367019	0.169232	-2.16873	0.0301028	0.733577	0.134554	not-siginficant	NA
11193	Gm37041	34.2444	1.05804	0.4429	2.38889	0.0168993	0.661363	0.17956	not-siginficant	NA		2093	Acaa2	1062.37	-0.366952	0.144229	-2.54423	0.0109519	0.624874	0.204207	not-siginficant	NA
12281	Gm45538	7.97273	2.24922	0.94159	2.38875	0.0169057	0.661363	0.17956	not-siginficant	NA		16757	Marcksl1	3483.67	-0.365791	0.138316	-2.64461	0.0081785	0.603104	0.219608	not-siginficant	NA
18005	Nipa1	55.9823	-0.797802	0.33413	-2.3877	0.0169542	0.661363	0.17956	not-siginficant	NA		18709	Pafah1b3	529.786	-0.365381	0.174546	-2.09332	0.0363207	0.74704	0.126656	not-siginficant	NA
22524	Sox9	934.894	-0.332808	0.139412	-2.38723	0.016976	0.661363	0.17956	not-siginficant	NA		15522	Irf2bp1	454.555	-0.365159	0.185162	-1.9721	0.0485979	0.787175	0.103929	not-siginficant	NA
5652	D10Wsu102e	1037.38	-0.337596	0.141477	-2.38623	0.0170222	0.661363	0.17956	not-siginficant	NA		6915	Extl3	593.737	-0.364842	0.153578	-2.37561	0.01752	0.666385	0.176275	not-siginficant	NA
4017	Caps2	359.412	0.453841	0.190218	2.3859	0.0170374	0.661363	0.17956	not-siginficant	NA		23162	Taldo1	814.618	-0.36467	0.143901	-2.53417	0.0112713	0.629357	0.201103	not-siginficant	NA
24975	Vwa1	443.141	-0.402616	0.168781	-2.38543	0.0170593	0.661363	0.17956	not-siginficant	NA		23989	Tns3	1157.82	-0.364595	0.176726	-2.06305	0.0391077	0.749589	0.125177	not-siginficant	NA
3593	Bex3	280.088	-0.537761	0.225501	-2.38474	0.0170912	0.661363	0.17956	not-siginficant	NA		20836	Rnf213	967.242	-0.363565	0.147574	-2.46362	0.0137543	0.640591	0.193419	not-siginficant	NA
15388	Il6st	1504.28	-0.369613	0.154995	-2.38468	0.0170942	0.661363	0.17956	not-siginficant	NA		25296	Zbtb7a	812.875	-0.363465	0.161002	-2.25753	0.0239752	0.697543	0.156429	not-siginficant	NA
2409	Agt	11770.5	-0.362079	0.151852	-2.38442	0.0171063	0.661363	0.17956	not-siginficant	NA		24297	Tshz2	675.965	-0.362973	0.15521	-2.33859	0.0193565	0.681156	0.166754	not-siginficant	NA
16092	Lamb1	806.238	-0.383696	0.160926	-2.38429	0.0171119	0.661363	0.17956	not-siginficant	NA		2820	Apmap	391.241	-0.362586	0.166211	-2.18148	0.0291481	0.733577	0.134554	not-siginficant	NA
20256	Rab31	2733.36	-0.310728	0.130375	-2.38334	0.0171565	0.661694	0.179343	not-siginficant	NA		22675	Spon1	1061.42	-0.36253	0.178976	-2.02557	0.0428084	0.765676	0.115955	not-siginficant	NA
3592	Bex2	90.9331	-0.676052	0.283696	-2.38301	0.0171716	0.661694	0.179343	not-siginficant	NA		22507	Sox12	636.834	-0.362402	0.153348	-2.36326	0.0181149	0.668798	0.174705	not-siginficant	NA
14566	Gsta4	1504.11	-0.309336	0.129852	-2.38223	0.0172083	0.662123	0.179061	not-siginficant	NA		2409	Agt	11770.5	-0.362079	0.151852	-2.38442	0.0171063	0.661363	0.17956	not-siginficant	NA
2473	Ak9	4923.9	0.306163	0.128625	2.38028	0.0172995	0.66385	0.17793	not-siginficant	NA		24191	Trim7	675.136	-0.361671	0.159599	-2.26612	0.023444	0.697543	0.156429	not-siginficant	NA
9937	Gm21817	18.4914	1.36213	0.572435	2.37954	0.0173341	0.66385	0.17793	not-siginficant	NA		18124	Notch2	992.065	-0.361532	0.132064	-2.73754	0.00619003	0.564897	0.248031	not-siginficant	NA
22868	Stat5b	209.533	-0.484055	0.203458	-2.37914	0.0173532	0.66385	0.17793	not-siginficant	NA		23031	Svil	550.354	-0.361486	0.170325	-2.12233	0.0338102	0.739755	0.130912	not-siginficant	NA
1977	Abca2	1141.17	-0.341777	0.143659	-2.37908	0.0173557	0.66385	0.17793	not-siginficant	NA		15321	Igsf8	1136.28	-0.361169	0.157744	-2.28959	0.0220449	0.693179	0.159155	not-siginficant	NA
2954	Arhgef40	154.536	-0.561644	0.236277	-2.37706	0.0174513	0.666385	0.176275	not-siginficant	NA		14953	Hmgb3	659.737	-0.360371	0.156782	-2.29855	0.0215303	0.690223	0.16101	not-siginficant	NA
2076	AC158774.1	179.222	0.53437	0.22492	2.37582	0.0175099	0.666385	0.176275	not-siginficant	NA		3223	Atp6ap1	850.868	-0.360289	0.134541	-2.67792	0.00740811	0.586938	0.231408	not-siginficant	NA
6915	Extl3	593.737	-0.364842	0.153578	-2.37561	0.01752	0.666385	0.176275	not-siginficant	NA		5573	Cyp17a1	7402.82	-0.360163	0.182966	-1.96847	0.0490142	0.787175	0.103929	not-siginficant	NA
5003	Cltb	943.415	-0.406873	0.171279	-2.37551	0.0175249	0.666385	0.176275	not-siginficant	NA		24417	Ttyh3	1636.07	-0.359575	0.159061	-2.26061	0.0237834	0.697543	0.156429	not-siginficant	NA
4840	Chsy1	248.573	-0.450425	0.189789	-2.3733	0.0176301	0.667686	0.175428	not-siginficant	NA		15122	Hspb1	733.293	-0.359537	0.152577	-2.35643	0.0184517	0.67202	0.172618	not-siginficant	NA
23663	Tmed9	1450.31	-0.430899	0.181566	-2.37324	0.0176328	0.667686	0.175428	not-siginficant	NA		3437	Basp1	1582.74	-0.359477	0.156173	-2.30178	0.0213474	0.689057	0.161745	not-siginficant	NA
18101	Nol6	1583.24	-0.308315	0.129946	-2.37264	0.0176617	0.667686	0.175428	not-siginficant	NA		23596	Tlnrd1	472.502	-0.359123	0.179485	-2.00085	0.045409	0.775545	0.110393	not-siginficant	NA
591	2010109A12Rik	483.31	0.386204	0.162803	2.37221	0.017682	0.667686	0.175428	not-siginficant	NA		16971	Mettl7a1	229.17	-0.359046	0.18256	-1.96673	0.0492146	0.787175	0.103929	not-siginficant	NA
13370	Gm5586	9.46314	-1.99942	0.843171	-2.37131	0.017725	0.667686	0.175428	not-siginficant	NA		20706	Rhpn2	536.274	-0.358665	0.162274	-2.21024	0.0270885	0.721199	0.141945	not-siginficant	NA
6658	Emc9	102.163	-0.679976	0.286886	-2.37019	0.0177789	0.667686	0.175428	not-siginficant	NA		5565	Cygb	258.942	-0.358552	0.181065	-1.98024	0.0476763	0.787175	0.103929	not-siginficant	NA
18427	Ogfod3	84.7564	-0.699135	0.295015	-2.36983	0.0177963	0.667686	0.175428	not-siginficant	NA		4803	Chpf	2205.28	-0.358437	0.132655	-2.70202	0.00689196	0.579147	0.237211	not-siginficant	NA
3570	Bcr	1557.3	-0.298334	0.125922	-2.36921	0.0178263	0.667686	0.175428	not-siginficant	NA		25112	Wnk4	641.863	-0.358246	0.144469	-2.47975	0.0131476	0.636369	0.196291	not-siginficant	NA
20654	Rhbdf2	279.001	-0.44366	0.187303	-2.36868	0.0178518	0.667686	0.175428	not-siginficant	NA		17220	Mogs	893.822	-0.358209	0.175211	-2.04444	0.0409096	0.755603	0.121706	not-siginficant	NA
14622	Gtsf2	1891.92	0.28463	0.120177	2.36843	0.0178639	0.667686	0.175428	not-siginficant	NA		3536	Bcat2	1331.94	-0.358094	0.15851	-2.25913	0.0238756	0.697543	0.156429	not-siginficant	NA
24207	Triqk	340.61	0.473335	0.1999	2.36787	0.0178911	0.667686	0.175428	not-siginficant	NA		16624	Maged2	1264.12	-0.357768	0.13371	-2.67571	0.00745713	0.586938	0.231408	not-siginficant	NA
25648	Zfp740	699.888	-0.371823	0.157123	-2.36645	0.0179594	0.667686	0.175428	not-siginficant	NA		20744	Ripor1	509.63	-0.357183	0.161265	-2.21488	0.0267685	0.721199	0.141945	not-siginficant	NA
17805	Ncor2	4828.2	-0.318482	0.134584	-2.36642	0.0179609	0.667686	0.175428	not-siginficant	NA		4428	Cd81	2032.5	-0.356716	0.135342	-2.63566	0.00839743	0.603729	0.219158	not-siginficant	NA
5164	Colgalt1	1210.99	-0.303681	0.128357	-2.36592	0.0179855	0.667686	0.175428	not-siginficant	NA		20678	Rhou	843.682	-0.356469	0.152511	-2.33734	0.0194216	0.681156	0.166754	not-siginficant	NA
6335	Dynlrb1	462.362	-0.367259	0.155247	-2.36564	0.0179992	0.667686	0.175428	not-siginficant	NA		5484	Ctsf	786.761	-0.356184	0.159491	-2.23325	0.0255322	0.713272	0.146745	not-siginficant	NA
22010	Slc27a3	596.033	-0.392997	0.166136	-2.36552	0.0180049	0.667686	0.175428	not-siginficant	NA		19458	Plxna1	2707.65	-0.355856	0.115114	-3.09133	0.0019926	0.417826	0.379004	not-siginficant	NA
6417	Ebp	455.044	-0.371189	0.156937	-2.36521	0.01802	0.667686	0.175428	not-siginficant	NA		20626	Rgmb	358.263	-0.355128	0.167181	-2.12421	0.0336522	0.739755	0.130912	not-siginficant	NA
19344	Plat	529.691	-0.415604	0.175721	-2.36514	0.0180233	0.667686	0.175428	not-siginficant	NA		19091	Pgbd5	1301.37	-0.354269	0.155565	-2.2773	0.0227683	0.693817	0.158755	not-siginficant	NA
22507	Sox12	636.834	-0.362402	0.153348	-2.36326	0.0181149	0.668798	0.174705	not-siginficant	NA		5511	Cuta	367.43	-0.354189	0.176648	-2.00506	0.0449567	0.773998	0.11126	not-siginficant	NA
24416	Ttyh2	1193.14	-0.332935	0.140896	-2.36298	0.0181284	0.668798	0.174705	not-siginficant	NA		19985	Psap	12211	-0.353955	0.137427	-2.5756	0.0100067	0.609324	0.215151	not-siginficant	NA
4409	Cd52	44.4443	-0.926771	0.392211	-2.36294	0.0181308	0.668798	0.174705	not-siginficant	NA		24038	Tpbgl	634.002	-0.353902	0.171659	-2.06166	0.0392403	0.750494	0.124653	not-siginficant	NA
16709	Map4k4	2309.18	-0.286021	0.121113	-2.3616	0.0181961	0.669581	0.174197	not-siginficant	NA		2159	Acsbg1	7818.88	-0.352998	0.139926	-2.52275	0.0116442	0.636369	0.196291	not-siginficant	NA
9310	Gm16445	71.263	0.814085	0.344748	2.36139	0.0182064	0.669581	0.174197	not-siginficant	NA		17601	Myh9	1252.65	-0.352994	0.160057	-2.20543	0.0274242	0.722896	0.140924	not-siginficant	NA
7563	Ftl1	697.886	-0.389406	0.164962	-2.36058	0.0182462	0.669581	0.174197	not-siginficant	NA		25671	Zfp787	683.385	-0.352629	0.15565	-2.26552	0.0234807	0.697543	0.156429	not-siginficant	NA
20520	Rcc1l	394.307	-0.388862	0.164765	-2.36011	0.0182697	0.669581	0.174197	not-siginficant	NA		21364	Sbno2	1024.62	-0.352613	0.143584	-2.45579	0.0140575	0.647722	0.188611	not-siginficant	NA
16247	Lin28a	157.881	-0.530181	0.224754	-2.35894	0.0183273	0.669581	0.174197	not-siginficant	NA		18596	Ormdl3	2647.9	-0.352423	0.135148	-2.60769	0.00911552	0.609324	0.215151	not-siginficant	NA
2446	AI987944	1716.11	0.334208	0.141678	2.35892	0.0183283	0.669581	0.174197	not-siginficant	NA		22725	Srebf1	656.693	-0.35198	0.152345	-2.31041	0.0208655	0.689057	0.161745	not-siginficant	NA
4688	Cetn4	7290.69	0.306168	0.129797	2.35882	0.018333	0.669581	0.174197	not-siginficant	NA		2748	Anxa5	557.124	-0.351783	0.166319	-2.11511	0.0344205	0.740131	0.130691	not-siginficant	NA
15192	Id3	114.638	-0.676101	0.286904	-2.35654	0.018446	0.67202	0.172618	not-siginficant	NA		616	2310011J03Rik	443.997	-0.351618	0.167511	-2.09907	0.0358104	0.744498	0.128136	not-siginficant	NA
15122	Hspb1	733.293	-0.359537	0.152577	-2.35643	0.0184517	0.67202	0.172618	not-siginficant	NA		4884	Ckb	263.346	-0.351134	0.172599	-2.03439	0.0419124	0.760905	0.11867	not-siginficant	NA
25608	Zfp65	136.504	0.565862	0.240235	2.35545	0.0185002	0.672102	0.172565	not-siginficant	NA		15553	Islr2	597.16	-0.351027	0.15863	-2.21286	0.026907	0.721199	0.141945	not-siginficant	NA
4073	Casq2	173.594	-0.582727	0.247407	-2.35534	0.0185058	0.672102	0.172565	not-siginficant	NA		3419	Bahd1	1519.76	-0.350691	0.132876	-2.63924	0.00830925	0.603729	0.219158	not-siginficant	NA
2088	AC169509.1	194.634	0.549109	0.233227	2.3544	0.0185526	0.672857	0.172077	not-siginficant	NA		4876	Cited2	1079.47	-0.350343	0.142002	-2.46717	0.0136186	0.640591	0.193419	not-siginficant	NA
16357	Lrfn1	48.3293	-0.91192	0.387524	-2.3532	0.0186128	0.674095	0.171279	not-siginficant	NA		16322	Lonrf3	929.176	-0.350099	0.158816	-2.20444	0.0274936	0.722896	0.140924	not-siginficant	NA
13630	Gm6639	399.514	0.51841	0.220406	2.35207	0.0186691	0.675189	0.170574	not-siginficant	NA		641	2410002F23Rik	770.258	-0.350047	0.175519	-1.99435	0.0461137	0.782	0.106793	not-siginficant	NA
20499	Rbp1	410.464	-0.49859	0.212051	-2.35127	0.0187095	0.675516	0.170364	not-siginficant	NA		20377	Rapgef3	405.068	-0.349538	0.159763	-2.18786	0.0286798	0.730967	0.136102	not-siginficant	NA
4217	Ccdc34os	251.844	0.41683	0.17731	2.35086	0.0187303	0.675516	0.170364	not-siginficant	NA		20113	Ptpn11	1648.74	-0.348175	0.128706	-2.70519	0.00682652	0.579147	0.237211	not-siginficant	NA
23050	Sycp1-ps1	118.35	0.732918	0.311995	2.34913	0.0188172	0.677189	0.16929	not-siginficant	NA		17245	Mov10	977.66	-0.348096	0.155214	-2.24269	0.0249171	0.707486	0.150282	not-siginficant	NA
14350	Gpam	1333.79	-0.337626	0.143738	-2.3489	0.018829	0.677189	0.16929	not-siginficant	NA		5728	Dag1	3323.1	-0.347442	0.118687	-2.92737	0.00341842	0.475572	0.322784	not-siginficant	NA
16594	Maf	301.568	-0.406467	0.173232	-2.34637	0.0189573	0.679473	0.167828	not-siginficant	NA		2868	Ar	460.145	-0.347259	0.166343	-2.08761	0.0368334	0.747757	0.12624	not-siginficant	NA
4132	Cc2d2b	2512.57	0.328771	0.140132	2.34614	0.0189687	0.679473	0.167828	not-siginficant	NA		20259	Rab34	287.22	-0.346869	0.173197	-2.00274	0.0452056	0.775545	0.110393	not-siginficant	NA
21988	Slc25a42	189.607	-0.485918	0.207118	-2.3461	0.0189712	0.679473	0.167828	not-siginficant	NA		21780	Shmt2	381.842	-0.346592	0.157976	-2.19396	0.0282385	0.72772	0.138035	not-siginficant	NA
1319	4930563M21Rik	711.179	0.357101	0.152269	2.34519	0.0190173	0.680183	0.167374	not-siginficant	NA		25690	Zfp839	546.502	-0.346559	0.143147	-2.42101	0.0154774	0.653505	0.184751	not-siginficant	NA
823	4921528I07Rik	1231.34	0.476948	0.203434	2.34449	0.0190531	0.680524	0.167157	not-siginficant	NA		5467	Ctnnal1	844.443	-0.346543	0.148276	-2.33715	0.0194316	0.681156	0.166754	not-siginficant	NA
14709	H2ax	1670	-0.327264	0.139693	-2.34274	0.0191427	0.681156	0.166754	not-siginficant	NA		21123	Rps6ka2	1724.5	-0.346524	0.1406	-2.4646	0.0137165	0.640591	0.193419	not-siginficant	NA
18701	Padi2	200.454	-0.530167	0.226424	-2.34148	0.0192075	0.681156	0.166754	not-siginficant	NA		20851	Rnf31	434.378	-0.346198	0.169242	-2.04558	0.0407981	0.754731	0.122208	not-siginficant	NA
20231	Rab11fip4	1256.61	-0.323062	0.138094	-2.33943	0.019313	0.681156	0.166754	not-siginficant	NA		2369	Aff1	428.214	-0.345923	0.169952	-2.03541	0.0418098	0.760832	0.118711	not-siginficant	NA
2294	Adcy9	427.009	-0.380796	0.162823	-2.33871	0.0193505	0.681156	0.166754	not-siginficant	NA		22008	Slc27a1	1411.23	-0.344857	0.171029	-2.01636	0.0437621	0.767237	0.115071	not-siginficant	NA
24297	Tshz2	675.965	-0.362973	0.15521	-2.33859	0.0193565	0.681156	0.166754	not-siginficant	NA		22088	Slc38a5	421.542	-0.344706	0.156359	-2.20458	0.0274836	0.722896	0.140924	not-siginficant	NA
15970	Klhl5	1197.33	-0.298858	0.127803	-2.33842	0.0193653	0.681156	0.166754	not-siginficant	NA		4908	Clcn7	982.263	-0.344671	0.14215	-2.4247	0.0153211	0.651462	0.186111	not-siginficant	NA
25676	Zfp800	1730.83	0.441949	0.189003	2.33832	0.0193708	0.681156	0.166754	not-siginficant	NA		15965	Klhl36	743.685	-0.344667	0.141487	-2.43602	0.0148497	0.649479	0.187435	not-siginficant	NA
23051	Sycp2	9407.23	0.40869	0.174811	2.3379	0.0193925	0.681156	0.166754	not-siginficant	NA		7447	Fndc3b	1320.47	-0.344653	0.148012	-2.32855	0.0198828	0.681754	0.166372	not-siginficant	NA
20678	Rhou	843.682	-0.356469	0.152511	-2.33734	0.0194216	0.681156	0.166754	not-siginficant	NA		24960	Vsig10	968.747	-0.343233	0.15191	-2.25945	0.0238552	0.697543	0.156429	not-siginficant	NA
5467	Ctnnal1	844.443	-0.346543	0.148276	-2.33715	0.0194316	0.681156	0.166754	not-siginficant	NA		22130	Slc48a1	743.005	-0.343184	0.16234	-2.11399	0.0345164	0.740131	0.130691	not-siginficant	NA
1235	4930543N07Rik	116.179	0.563168	0.241058	2.33623	0.0194792	0.681156	0.166754	not-siginficant	NA		5946	Dgkz	444.787	-0.342935	0.163054	-2.1032	0.0354486	0.742321	0.129408	not-siginficant	NA
19681	Ppp1r14a	205.985	-0.61802	0.264663	-2.33512	0.0195372	0.681156	0.166754	not-siginficant	NA		17704	Nacc1	2105.37	-0.342593	0.127859	-2.67946	0.00737418	0.586938	0.231408	not-siginficant	NA
23450	Tgfb1	482.527	-0.386646	0.165579	-2.33512	0.0195372	0.681156	0.166754	not-siginficant	NA		7626	Gaa	2094.8	-0.34211	0.137284	-2.49199	0.0127028	0.636369	0.196291	not-siginficant	NA
1141	4930515L19Rik	33.5798	1.08953	0.466648	2.33479	0.0195543	0.681156	0.166754	not-siginficant	NA		24402	Ttll12	735.94	-0.342065	0.15882	-2.15379	0.0312566	0.734451	0.134037	not-siginficant	NA
18015	Nisch	2616.73	-0.288548	0.12359	-2.33472	0.0195583	0.681156	0.166754	not-siginficant	NA		6880	Evl	1309.35	-0.341961	0.14844	-2.3037	0.0212393	0.689057	0.161745	not-siginficant	NA
13245	Gm5113	99.1577	-0.689777	0.295493	-2.33433	0.0195786	0.681156	0.166754	not-siginficant	NA		24656	Unc119	1140.18	-0.34193	0.142761	-2.39512	0.0166148	0.657646	0.182008	not-siginficant	NA
23227	Tbc1d9b	1825.55	-0.302341	0.129532	-2.33411	0.0195898	0.681156	0.166754	not-siginficant	NA		1977	Abca2	1141.17	-0.341777	0.143659	-2.37908	0.0173557	0.66385	0.17793	not-siginficant	NA
15877	Kif26a	192.655	-0.481713	0.206388	-2.33402	0.0195947	0.681156	0.166754	not-siginficant	NA		1617	5031439G07Rik	5795.6	-0.341577	0.147289	-2.31909	0.0203899	0.688392	0.162164	not-siginficant	NA
23737	Tmem176a	1177.6	-0.375831	0.16107	-2.33335	0.0196299	0.681156	0.166754	not-siginficant	NA		19867	Prnp	975.221	-0.341452	0.156625	-2.18005	0.0292535	0.733577	0.134554	not-siginficant	NA
10659	Gm31571	7.5385	2.36958	1.01556	2.33327	0.0196341	0.681156	0.166754	not-siginficant	NA		19666	Ppm1m	875.441	-0.341196	0.173557	-1.9659	0.0493104	0.787175	0.103929	not-siginficant	NA
20616	Rfx6	46.0866	0.902584	0.38699	2.33232	0.0196838	0.681156	0.166754	not-siginficant	NA		3190	Atp1b2	1458.92	-0.341055	0.154021	-2.21435	0.0268048	0.721199	0.141945	not-siginficant	NA
1462	4933400L20Rik	260.174	0.431192	0.184893	2.33212	0.0196944	0.681156	0.166754	not-siginficant	NA		16274	Lix1l	669.096	-0.340995	0.140516	-2.42673	0.0152356	0.651462	0.186111	not-siginficant	NA
2535	Aldh1b1	770.34	-0.415566	0.178201	-2.33201	0.0197004	0.681156	0.166754	not-siginficant	NA		20274	Rab40c	838.021	-0.3404	0.129719	-2.62413	0.0086871	0.603729	0.219158	not-siginficant	NA
1053	4930473O22Rik	299.925	0.523666	0.224559	2.33197	0.0197021	0.681156	0.166754	not-siginficant	NA		22861	Stard8	593.441	-0.340351	0.163965	-2.07575	0.0379174	0.748323	0.125911	not-siginficant	NA
13006	Gm49599	96.328	0.630416	0.270481	2.33072	0.0197682	0.681599	0.166471	not-siginficant	NA		24849	Vim	3065.93	-0.340308	0.134691	-2.52658	0.0115178	0.636369	0.196291	not-siginficant	NA
7077	Fam214b	2482.56	-0.385145	0.165256	-2.33059	0.0197747	0.681599	0.166471	not-siginficant	NA		20419	Rassf2	1539.54	-0.340097	0.12864	-2.6438	0.0081982	0.603104	0.219608	not-siginficant	NA
1091	4930488N24Rik	325.394	0.491984	0.211139	2.33014	0.0197988	0.681599	0.166471	not-siginficant	NA		19028	Peg10	2424.61	-0.339899	0.146675	-2.31737	0.0204836	0.689057	0.161745	not-siginficant	NA
24111	Trappc3	644.352	-0.40164	0.172397	-2.32973	0.0198202	0.681599	0.166471	not-siginficant	NA		2850	App	4373.03	-0.339532	0.119832	-2.8334	0.00460557	0.507495	0.294568	not-siginficant	NA
15582	Itgax	26.1598	-1.22154	0.524492	-2.329	0.0198589	0.681754	0.166372	not-siginficant	NA		4912	Cldn11	3780.96	-0.339142	0.124153	-2.73164	0.00630193	0.564968	0.247976	not-siginficant	NA
7447	Fndc3b	1320.47	-0.344653	0.148012	-2.32855	0.0198828	0.681754	0.166372	not-siginficant	NA		16211	Lgmn	1936.96	-0.338164	0.135998	-2.48654	0.0128992	0.636369	0.196291	not-siginficant	NA
2615	Amigo2	257.975	-0.420856	0.180768	-2.32816	0.0199037	0.681754	0.166372	not-siginficant	NA		14350	Gpam	1333.79	-0.337626	0.143738	-2.3489	0.018829	0.677189	0.16929	not-siginficant	NA
1975	Abca16	3827.27	0.333145	0.143139	2.32741	0.0199434	0.68221	0.166082	not-siginficant	NA		5652	D10Wsu102e	1037.38	-0.337596	0.141477	-2.38623	0.0170222	0.661363	0.17956	not-siginficant	NA
1240	4930544L04Rik	525.059	0.344687	0.148151	2.32659	0.019987	0.6828	0.165706	not-siginficant	NA		22013	Slc27a6	813.563	-0.337426	0.148234	-2.2763	0.022828	0.693817	0.158755	not-siginficant	NA
15025	Hoxc10	4.30513	3.73145	1.60451	2.3256	0.0200397	0.683237	0.165428	not-siginficant	NA		16272	Litaf	653.292	-0.337307	0.162398	-2.07704	0.037798	0.748323	0.125911	not-siginficant	NA
21188	Rskr	129.726	0.552673	0.237746	2.32464	0.0200913	0.683237	0.165428	not-siginficant	NA		19938	Prrc2b	1155.44	-0.336987	0.130449	-2.58329	0.00978635	0.609324	0.215151	not-siginficant	NA
19256	Pip4k2b	434.749	-0.372843	0.160395	-2.32452	0.0200976	0.683237	0.165428	not-siginficant	NA		22463	Snx33	858.852	-0.336659	0.138426	-2.43206	0.0150133	0.649479	0.187435	not-siginficant	NA
7310	Fermt3	65.0582	-0.773755	0.332887	-2.32438	0.0201053	0.683237	0.165428	not-siginficant	NA		3943	Cad	1400.62	-0.336026	0.13491	-2.49074	0.0127479	0.636369	0.196291	not-siginficant	NA
4205	Ccdc192	2981.48	0.261312	0.112516	2.32245	0.0202089	0.684821	0.164423	not-siginficant	NA		16087	Lama1	737.881	-0.335846	0.138419	-2.42631	0.0152533	0.651462	0.186111	not-siginficant	NA
16309	Lncbate6	20.8982	1.38462	0.596268	2.32213	0.0202257	0.684821	0.164423	not-siginficant	NA		2524	Alad	844.38	-0.335639	0.145639	-2.3046	0.0211892	0.689057	0.161745	not-siginficant	NA
14864	Herc6	795.046	0.374233	0.161193	2.32165	0.0202519	0.684821	0.164423	not-siginficant	NA		7499	Foxp4	562.293	-0.335284	0.162064	-2.06883	0.038562	0.748323	0.125911	not-siginficant	NA
18989	Pdlim2	157.902	-0.603784	0.260079	-2.32154	0.0202577	0.684821	0.164423	not-siginficant	NA		24657	Unc119b	931.032	-0.335122	0.138653	-2.41698	0.0156501	0.653505	0.184751	not-siginficant	NA
1617	5031439G07Rik	5795.6	-0.341577	0.147289	-2.31909	0.0203899	0.688392	0.162164	not-siginficant	NA		19058	Pex26	533.529	-0.33358	0.167707	-1.98906	0.0466941	0.785669	0.10476	not-siginficant	NA
11722	Gm42664	29.5943	1.14964	0.495967	2.31797	0.0204509	0.689057	0.161745	not-siginficant	NA		22557	Sparc	15024.3	-0.33326	0.138786	-2.40124	0.0163394	0.657646	0.182008	not-siginficant	NA
19028	Peg10	2424.61	-0.339899	0.146675	-2.31737	0.0204836	0.689057	0.161745	not-siginficant	NA		24416	Ttyh2	1193.14	-0.332935	0.140896	-2.36298	0.0181284	0.668798	0.174705	not-siginficant	NA
15804	Kctd14	553.059	-0.325114	0.14042	-2.31529	0.0205969	0.689057	0.161745	not-siginficant	NA		22524	Sox9	934.894	-0.332808	0.139412	-2.38723	0.016976	0.661363	0.17956	not-siginficant	NA
15614	Itpripl2	148.841	-0.522851	0.225858	-2.31495	0.0206156	0.689057	0.161745	not-siginficant	NA		19246	Pim3	910.244	-0.332583	0.161488	-2.05948	0.0394478	0.751657	0.12398	not-siginficant	NA
24149	Trim24	11618	0.281623	0.121704	2.31401	0.0206674	0.689057	0.161745	not-siginficant	NA		18152	Npl	396.431	-0.332177	0.164262	-2.02223	0.0431524	0.765676	0.115955	not-siginficant	NA
12473	Gm47246	8.40588	2.16232	0.934776	2.3132	0.0207118	0.689057	0.161745	not-siginficant	NA		23738	Tmem176b	1233.04	-0.332077	0.157685	-2.10596	0.0352082	0.740811	0.130292	not-siginficant	NA
6881	Evpl	227.375	-0.5378	0.232712	-2.31101	0.0208324	0.689057	0.161745	not-siginficant	NA		5438	CT010467.1	124110	-0.332003	0.125815	-2.63882	0.00831955	0.603729	0.219158	not-siginficant	NA
22725	Srebf1	656.693	-0.35198	0.152345	-2.31041	0.0208655	0.689057	0.161745	not-siginficant	NA		15398	Ilvbl	328.23	-0.331759	0.16749	-1.98077	0.0476174	0.787175	0.103929	not-siginficant	NA
16578	Macc1	32.5433	1.1027	0.477291	2.31033	0.0208699	0.689057	0.161745	not-siginficant	NA		14576	Gstm7	1825.57	-0.331611	0.134802	-2.45999	0.0138942	0.645242	0.190277	not-siginficant	NA
20119	Ptpn20	3524.28	0.314291	0.136051	2.3101	0.0208827	0.689057	0.161745	not-siginficant	NA		3335	Azin2	13881.2	-0.331531	0.168153	-1.9716	0.0486554	0.787175	0.103929	not-siginficant	NA
7189	Fblim1	165.143	-0.550385	0.238329	-2.30935	0.0209242	0.689057	0.161745	not-siginficant	NA		19056	Pex19	1363.58	-0.331206	0.129114	-2.56521	0.0103113	0.610484	0.214326	not-siginficant	NA
5054	Cnn3	318.004	-0.610975	0.264641	-2.30869	0.0209605	0.689057	0.161745	not-siginficant	NA		1959	Aard	4606.68	-0.33117	0.108663	-3.04766	0.00230628	0.432761	0.363752	not-siginficant	NA
18673	P2ry2	150.83	-0.719878	0.311835	-2.30852	0.02097	0.689057	0.161745	not-siginficant	NA		25119	Wnt3	1713.72	-0.329859	0.157576	-2.09333	0.0363193	0.74704	0.126656	not-siginficant	NA
25691	Zfp84	149.132	-0.517443	0.224226	-2.30768	0.021017	0.689057	0.161745	not-siginficant	NA		2865	Aqp8	1130.06	-0.329531	0.149651	-2.202	0.0276652	0.722896	0.140924	not-siginficant	NA
18545	Olfr750	19.8878	1.37699	0.596794	2.30732	0.0210371	0.689057	0.161745	not-siginficant	NA		15451	Insig1	785.528	-0.32879	0.143846	-2.28572	0.0222709	0.69343	0.158998	not-siginficant	NA
21985	Slc25a4	1391.22	-0.31685	0.137352	-2.30685	0.021063	0.689057	0.161745	not-siginficant	NA		2315	Adgrg1	1814.4	-0.328376	0.135827	-2.41762	0.0156226	0.653505	0.184751	not-siginficant	NA
1597	4933436I01Rik	707.506	0.400957	0.173835	2.30654	0.0210805	0.689057	0.161745	not-siginficant	NA		22865	Stat3	1518.64	-0.328115	0.146735	-2.2361	0.0253451	0.712704	0.147091	not-siginficant	NA
4807	Chrd	68.4767	-0.761063	0.329979	-2.3064	0.0210886	0.689057	0.161745	not-siginficant	NA		19558	Polr2d	519.356	-0.328005	0.14709	-2.22997	0.0257497	0.715437	0.145428	not-siginficant	NA
8262	Gm11662	9.79839	1.85474	0.804268	2.30612	0.0211037	0.689057	0.161745	not-siginficant	NA		20070	Ptch1	690.57	-0.327748	0.156011	-2.1008	0.0356585	0.743784	0.128553	not-siginficant	NA
13304	Gm5373	444.433	0.418542	0.18157	2.30513	0.0211593	0.689057	0.161745	not-siginficant	NA		14709	H2ax	1670	-0.327264	0.139693	-2.34274	0.0191427	0.681156	0.166754	not-siginficant	NA
24891	Vmn2r107	19.6498	1.4121	0.612672	2.30481	0.021177	0.689057	0.161745	not-siginficant	NA		2327	Adh5	1028.56	-0.326809	0.143352	-2.27976	0.0226219	0.693817	0.158755	not-siginficant	NA
2524	Alad	844.38	-0.335639	0.145639	-2.3046	0.0211892	0.689057	0.161745	not-siginficant	NA		18143	Npdc1	389.655	-0.3267	0.160211	-2.03918	0.0414321	0.757004	0.120902	not-siginficant	NA
18012	Nipsnap2	821.053	-0.296344	0.128624	-2.30396	0.0212251	0.689057	0.161745	not-siginficant	NA		25893	Zyx	1611.32	-0.32564	0.14149	-2.3015	0.0213633	0.689057	0.161745	not-siginficant	NA
23752	Tmem184c	1359.85	0.373143	0.161972	2.30375	0.0212364	0.689057	0.161745	not-siginficant	NA		14960	Hmgcs2	3902.05	-0.325188	0.161784	-2.01001	0.0444302	0.770421	0.113272	not-siginficant	NA
6880	Evl	1309.35	-0.341961	0.14844	-2.3037	0.0212393	0.689057	0.161745	not-siginficant	NA		15804	Kctd14	553.059	-0.325114	0.14042	-2.31529	0.0205969	0.689057	0.161745	not-siginficant	NA
3766	Btbd35f24	73.179	0.697436	0.302747	2.30369	0.0212399	0.689057	0.161745	not-siginficant	NA		22998	Sun2	1771.55	-0.324795	0.129456	-2.50892	0.0121103	0.636369	0.196291	not-siginficant	NA
2689	Ankrd31	2425.48	0.355932	0.15453	2.30331	0.0212614	0.689057	0.161745	not-siginficant	NA		17590	Myh11	1549.44	-0.324208	0.144483	-2.24392	0.0248374	0.705998	0.151197	not-siginficant	NA
17655	Myoz2	44.0663	-1.15865	0.503081	-2.30312	0.0212722	0.689057	0.161745	not-siginficant	NA		3186	Atp1a2	2765.45	-0.324106	0.128339	-2.52539	0.011557	0.636369	0.196291	not-siginficant	NA
24566	Ube2z	2051.78	-0.308343	0.133895	-2.30287	0.0212859	0.689057	0.161745	not-siginficant	NA		25371	Zfand2a	592.692	-0.324019	0.148744	-2.17836	0.0293792	0.733577	0.134554	not-siginficant	NA
8596	Gm13156	6.09072	2.78253	1.20837	2.30271	0.021295	0.689057	0.161745	not-siginficant	NA		2547	Aldh7a1	2072.46	-0.323715	0.13221	-2.44849	0.0143456	0.649479	0.187435	not-siginficant	NA
20091	Ptgr1	826.91	-0.302087	0.131225	-2.30206	0.0213321	0.689057	0.161745	not-siginficant	NA		3529	Bcar3	462.125	-0.323647	0.153331	-2.11077	0.0347921	0.740811	0.130292	not-siginficant	NA
8816	Gm14147	213.465	0.531425	0.230875	2.30179	0.0213472	0.689057	0.161745	not-siginficant	NA		3984	Camkk2	1656.7	-0.323364	0.115177	-2.80754	0.00499218	0.535018	0.271632	not-siginficant	NA
3437	Basp1	1582.74	-0.359477	0.156173	-2.30178	0.0213474	0.689057	0.161745	not-siginficant	NA		20231	Rab11fip4	1256.61	-0.323062	0.138094	-2.33943	0.019313	0.681156	0.166754	not-siginficant	NA
5198	Copz2	160.464	-0.580488	0.252205	-2.30165	0.0213547	0.689057	0.161745	not-siginficant	NA		21732	Sh3d19	1009.59	-0.322077	0.153925	-2.09244	0.0363996	0.747532	0.12637	not-siginficant	NA
25893	Zyx	1611.32	-0.32564	0.14149	-2.3015	0.0213633	0.689057	0.161745	not-siginficant	NA		22184	Slc7a5	8119.09	-0.321844	0.1341	-2.40003	0.0163937	0.657646	0.182008	not-siginficant	NA
5327	Crem	6835.51	0.26097	0.113414	2.30104	0.0213894	0.689057	0.161745	not-siginficant	NA		15836	Kdm5c	1041.59	-0.320869	0.121036	-2.65101	0.00802503	0.602307	0.220182	not-siginficant	NA
9256	Gm16201	82.2527	0.630405	0.273975	2.30096	0.0213942	0.689057	0.161745	not-siginficant	NA		7702	Gar1	769.184	-0.320159	0.159159	-2.01157	0.0442658	0.769361	0.11387	not-siginficant	NA
14750	Hadh	1472.98	-0.296649	0.129022	-2.29921	0.0214931	0.690223	0.16101	not-siginficant	NA		17021	Mgat4b	1679.81	-0.319929	0.12781	-2.50317	0.0123088	0.636369	0.196291	not-siginficant	NA
24128	Trem2	64.0711	-0.841355	0.365968	-2.29898	0.0215058	0.690223	0.16101	not-siginficant	NA		2526	Alas2	550.223	-0.318692	0.146119	-2.18104	0.0291808	0.733577	0.134554	not-siginficant	NA
14953	Hmgb3	659.737	-0.360371	0.156782	-2.29855	0.0215303	0.690223	0.16101	not-siginficant	NA		17805	Ncor2	4828.2	-0.318482	0.134584	-2.36642	0.0179609	0.667686	0.175428	not-siginficant	NA
7548	Fsip2	12338.1	0.388185	0.168898	2.29833	0.0215428	0.690223	0.16101	not-siginficant	NA		22118	Slc44a2	2518.43	-0.318004	0.119894	-2.65238	0.00799264	0.602307	0.220182	not-siginficant	NA
3158	Atg4c	1152.48	0.312976	0.136197	2.29797	0.0215636	0.690223	0.16101	not-siginficant	NA		7394	Fkbp5	2325.61	-0.317593	0.126883	-2.50305	0.0123129	0.636369	0.196291	not-siginficant	NA
15552	Islr	138.507	-0.594875	0.258983	-2.29696	0.0216209	0.690626	0.160757	not-siginficant	NA		15467	Ints3	1720.38	-0.317507	0.125285	-2.53428	0.0112679	0.629357	0.201103	not-siginficant	NA
18443	Olfml2b	394.063	-0.469783	0.204537	-2.29681	0.0216296	0.690626	0.160757	not-siginficant	NA		22692	Spryd3	1091.26	-0.31722	0.158439	-2.00216	0.0452676	0.775545	0.110393	not-siginficant	NA
2479	Akap14	616.954	0.368788	0.160666	2.29537	0.021712	0.690652	0.16074	not-siginficant	NA		5479	Ctsa	612.125	-0.317061	0.161286	-1.96583	0.0493177	0.787175	0.103929	not-siginficant	NA
2659	Ankar	5067.74	0.35179	0.153266	2.2953	0.021716	0.690652	0.16074	not-siginficant	NA		21985	Slc25a4	1391.22	-0.31685	0.137352	-2.30685	0.021063	0.689057	0.161745	not-siginficant	NA
7861	Gja1	2368.04	-0.271168	0.118172	-2.29468	0.0217512	0.690652	0.16074	not-siginficant	NA		6069	Dmwd	3008.43	-0.316027	0.155401	-2.03362	0.0419901	0.760905	0.11867	not-siginficant	NA
10890	Gm34215	15.6469	1.42251	0.61998	2.29444	0.021765	0.690652	0.16074	not-siginficant	NA		23100	Syt7	1219.26	-0.315744	0.127955	-2.46761	0.0136018	0.640591	0.193419	not-siginficant	NA
22216	Slco6c1	5596.88	0.366478	0.159725	2.29443	0.021766	0.690652	0.16074	not-siginficant	NA		20342	Ralb	1128.17	-0.315328	0.146151	-2.15755	0.0309632	0.733577	0.134554	not-siginficant	NA
15412	Impg2	148.377	0.535098	0.233261	2.29399	0.0217912	0.690652	0.16074	not-siginficant	NA		21389	Scd2	9988.05	-0.315158	0.115792	-2.72176	0.00649361	0.570007	0.24412	not-siginficant	NA
25202	Xylt2	223.915	-0.435969	0.190094	-2.29344	0.0218224	0.690652	0.16074	not-siginficant	NA		6494	Efhd2	4277.82	-0.314977	0.160149	-1.96677	0.0492095	0.787175	0.103929	not-siginficant	NA
7091	Fam227b	2476.47	0.347641	0.151619	2.29286	0.021856	0.690652	0.16074	not-siginficant	NA		21542	Sema4b	519.043	-0.314595	0.154842	-2.03172	0.0421819	0.761715	0.118207	not-siginficant	NA
12014	Gm44037	6.09968	-2.83486	1.23652	-2.29261	0.0218704	0.690652	0.16074	not-siginficant	NA		17954	Nfe2l1	4080.65	-0.314519	0.141287	-2.22611	0.0260071	0.716563	0.144745	not-siginficant	NA
17633	Myo1f	47.5571	-0.918208	0.400935	-2.29017	0.0220115	0.693179	0.159155	not-siginficant	NA		2296	Add1	2320.17	-0.314512	0.121226	-2.59443	0.00947466	0.609324	0.215151	not-siginficant	NA
9900	Gm21677	4.32284	3.07578	1.34328	2.28975	0.0220358	0.693179	0.159155	not-siginficant	NA		18089	Noc2l	453.634	-0.313717	0.158224	-1.98274	0.047396	0.787175	0.103929	not-siginficant	NA
15321	Igsf8	1136.28	-0.361169	0.157744	-2.28959	0.0220449	0.693179	0.159155	not-siginficant	NA		19083	Pgam1	1329.3	-0.312339	0.128127	-2.43772	0.0147801	0.649479	0.187435	not-siginficant	NA
17527	Muc1	1123.55	0.30742	0.134318	2.28874	0.0220944	0.693179	0.159155	not-siginficant	NA		21952	Slc25a1	1734.62	-0.312279	0.138258	-2.25867	0.0239039	0.697543	0.156429	not-siginficant	NA
17338	Mrpl27-ps	11.3256	-1.78737	0.781038	-2.28845	0.0221113	0.693179	0.159155	not-siginficant	NA		5530	Cxcl12	698.672	-0.312175	0.140092	-2.22836	0.0258565	0.7161	0.145026	not-siginficant	NA
21376	Scamp5	165.445	-0.517472	0.226226	-2.28741	0.0221719	0.693179	0.159155	not-siginficant	NA		21115	Rps4x	899.009	-0.311879	0.15248	-2.04537	0.0408182	0.754731	0.122208	not-siginficant	NA
12506	Gm47414	34.9608	0.963759	0.42137	2.28721	0.0221838	0.693179	0.159155	not-siginficant	NA		23116	Tacc2	497.198	-0.311616	0.149832	-2.07977	0.0375466	0.748323	0.125911	not-siginficant	NA
23559	Timp2	8777.12	-0.272593	0.119182	-2.28721	0.0221839	0.693179	0.159155	not-siginficant	NA		20256	Rab31	2733.36	-0.310728	0.130375	-2.38334	0.0171565	0.661694	0.179343	not-siginficant	NA
7643	Gabrb2	4.87897	2.80257	1.2254	2.28708	0.0221914	0.693179	0.159155	not-siginficant	NA		7315	Fez2	547.094	-0.310674	0.156226	-1.98862	0.0467434	0.785801	0.104687	not-siginficant	NA
15451	Insig1	785.528	-0.32879	0.143846	-2.28572	0.0222709	0.69343	0.158998	not-siginficant	NA		19804	Prep	637.44	-0.310231	0.149085	-2.0809	0.0374431	0.748323	0.125911	not-siginficant	NA
19723	Ppp2r1a	1681.81	-0.290378	0.127102	-2.28461	0.0223359	0.69343	0.158998	not-siginficant	NA		15605	Itpkb	3093.15	-0.309713	0.114357	-2.7083	0.00676287	0.577814	0.238212	not-siginficant	NA
7996	Gm10247	4.22692	3.03275	1.32754	2.28449	0.0223427	0.69343	0.158998	not-siginficant	NA		19244	Pim1	3845.7	-0.309385	0.149612	-2.06792	0.0386472	0.748323	0.125911	not-siginficant	NA
15665	Junb	219.411	-0.563966	0.246879	-2.28438	0.022349	0.69343	0.158998	not-siginficant	NA		725	2900026A02Rik	429.301	-0.309341	0.156811	-1.9727	0.0485297	0.787175	0.103929	not-siginficant	NA
20088	Ptgfrn	233.721	-0.467494	0.20467	-2.28414	0.0223635	0.69343	0.158998	not-siginficant	NA		14566	Gsta4	1504.11	-0.309336	0.129852	-2.38223	0.0172083	0.662123	0.179061	not-siginficant	NA
2942	Arhgef18	1011.85	-0.275197	0.120541	-2.28301	0.0224299	0.69343	0.158998	not-siginficant	NA		20101	Ptma	2901.79	-0.309158	0.145636	-2.12282	0.0337691	0.739755	0.130912	not-siginficant	NA
947	4930438E09Rik	135.766	0.516681	0.226319	2.28298	0.0224318	0.69343	0.158998	not-siginficant	NA		24615	Uck1	757.788	-0.308965	0.152723	-2.02304	0.0430686	0.765676	0.115955	not-siginficant	NA
7808	Gfod2	252.745	-0.412497	0.180715	-2.28259	0.0224546	0.69343	0.158998	not-siginficant	NA		19438	Plpp3	1018.84	-0.308583	0.14337	-2.15236	0.0313691	0.734451	0.134037	not-siginficant	NA
3010	Armcx2	296.737	-0.484789	0.212425	-2.28217	0.0224795	0.69343	0.158998	not-siginficant	NA		4563	Cds2	1865.09	-0.308572	0.124682	-2.47487	0.0133286	0.639685	0.194034	not-siginficant	NA
3873	C3ar1	76.8883	-0.759118	0.332653	-2.28201	0.0224887	0.69343	0.158998	not-siginficant	NA		5005	Clu	37333.3	-0.308481	0.118133	-2.61131	0.00901955	0.609324	0.215151	not-siginficant	NA
14228	Gm9892	586.116	0.403012	0.176643	2.2815	0.0225187	0.69343	0.158998	not-siginficant	NA		24566	Ube2z	2051.78	-0.308343	0.133895	-2.30287	0.0212859	0.689057	0.161745	not-siginficant	NA
21804	Sik1	1542.25	-0.308199	0.135088	-2.28147	0.0225207	0.69343	0.158998	not-siginficant	NA		18101	Nol6	1583.24	-0.308315	0.129946	-2.37264	0.0176617	0.667686	0.175428	not-siginficant	NA
24567	Ube3a	2153.53	0.371823	0.163019	2.28085	0.0225573	0.69373	0.15881	not-siginficant	NA		21804	Sik1	1542.25	-0.308199	0.135088	-2.28147	0.0225207	0.69343	0.158998	not-siginficant	NA
2327	Adh5	1028.56	-0.326809	0.143352	-2.27976	0.0226219	0.693817	0.158755	not-siginficant	NA		5027	Cmtm6	1872.01	-0.306358	0.122151	-2.50803	0.0121407	0.636369	0.196291	not-siginficant	NA
19955	Prss35	575.343	-0.415438	0.18224	-2.27962	0.0226303	0.693817	0.158755	not-siginficant	NA		25245	Ywhag	1733.1	-0.306229	0.124529	-2.45909	0.013929	0.645242	0.190277	not-siginficant	NA
17199	Mn1	41.4473	-0.92339	0.405277	-2.27842	0.0227018	0.693817	0.158755	not-siginficant	NA		5768	Dcaf4	498.946	-0.305332	0.151779	-2.01169	0.0442522	0.769361	0.11387	not-siginficant	NA
5034	Cnbd1	539.413	0.393419	0.172718	2.27781	0.0227379	0.693817	0.158755	not-siginficant	NA		16164	Ldhb	3468.39	-0.305198	0.121386	-2.51427	0.0119279	0.636369	0.196291	not-siginficant	NA
5825	Ddias	3838.19	0.360002	0.158073	2.27745	0.0227596	0.693817	0.158755	not-siginficant	NA		15626	Jade2	506.021	-0.303836	0.148002	-2.05292	0.0400808	0.754731	0.122208	not-siginficant	NA
19091	Pgbd5	1301.37	-0.354269	0.155565	-2.2773	0.0227683	0.693817	0.158755	not-siginficant	NA		20442	Rbfox2	764.932	-0.303724	0.139068	-2.18399	0.0289629	0.733577	0.134554	not-siginficant	NA
3136	Atf2	4274.88	0.329653	0.144786	2.27683	0.0227962	0.693817	0.158755	not-siginficant	NA		5164	Colgalt1	1210.99	-0.303681	0.128357	-2.36592	0.0179855	0.667686	0.175428	not-siginficant	NA
16958	Mettl21c	4.5441	3.1537	1.38518	2.27675	0.0228014	0.693817	0.158755	not-siginficant	NA		7395	Fkbp6	1733.77	-0.30357	0.139425	-2.1773	0.0294581	0.733577	0.134554	not-siginficant	NA
21388	Scd1	799.327	-0.386983	0.169973	-2.27674	0.0228019	0.693817	0.158755	not-siginficant	NA		16127	Lasp1	1933.12	-0.303116	0.122502	-2.47439	0.0133465	0.639685	0.194034	not-siginficant	NA
22013	Slc27a6	813.563	-0.337426	0.148234	-2.2763	0.022828	0.693817	0.158755	not-siginficant	NA		4999	Clstn1	2071.62	-0.302962	0.121814	-2.48709	0.0128793	0.636369	0.196291	not-siginficant	NA
8867	Gm14303	888.419	0.373682	0.164201	2.27575	0.0228608	0.693882	0.158714	not-siginficant	NA		23227	Tbc1d9b	1825.55	-0.302341	0.129532	-2.33411	0.0195898	0.681156	0.166754	not-siginficant	NA
19714	Ppp1r3e	142.147	-0.51631	0.226924	-2.27525	0.0228908	0.693882	0.158714	not-siginficant	NA		20625	Rgma	646.945	-0.302335	0.144514	-2.09208	0.0364317	0.747532	0.12637	not-siginficant	NA
20801	Rnf139	17212.8	0.305078	0.134114	2.27476	0.0229201	0.693882	0.158714	not-siginficant	NA		18675	P3h1	679.166	-0.302181	0.145305	-2.07964	0.0375588	0.748323	0.125911	not-siginficant	NA
1343	4930572G02Rik	191.993	0.460765	0.202581	2.27448	0.0229374	0.693882	0.158714	not-siginficant	NA		20091	Ptgr1	826.91	-0.302087	0.131225	-2.30206	0.0213321	0.689057	0.161745	not-siginficant	NA
6142	Dnal1	876.287	0.352476	0.155098	2.27259	0.0230508	0.695011	0.158008	not-siginficant	NA		7713	Gas6	3156.04	-0.302003	0.138615	-2.17872	0.0293526	0.733577	0.134554	not-siginficant	NA
17487	Mthfd2l	175.783	0.582267	0.256228	2.27246	0.0230587	0.695011	0.158008	not-siginficant	NA		17705	Nacc2	814.936	-0.301202	0.143987	-2.09188	0.0364496	0.747532	0.12637	not-siginficant	NA
24715	Usf1	674.019	-0.388142	0.170813	-2.27232	0.023067	0.695011	0.158008	not-siginficant	NA		17049	Micu1	1047.78	-0.301088	0.120022	-2.50862	0.0121204	0.636369	0.196291	not-siginficant	NA
3864	C2cd6	21976.6	0.366659	0.161376	2.27207	0.023082	0.695011	0.158008	not-siginficant	NA		3792	Btnl10	901.814	-0.299251	0.140527	-2.12949	0.0332135	0.739292	0.131184	not-siginficant	NA
25104	Wipf3	2096.13	-0.268343	0.118223	-2.26981	0.0232194	0.697523	0.156442	not-siginficant	NA		657	2510039O18Rik	2196.14	-0.299172	0.145768	-2.05239	0.0401322	0.754731	0.122208	not-siginficant	NA
1837	A26c3	3793.39	0.366861	0.161631	2.26974	0.0232232	0.697523	0.156442	not-siginficant	NA		4547	Cdkn2aipnl	467.822	-0.299102	0.148252	-2.01752	0.0436411	0.766788	0.115325	not-siginficant	NA
1995	Abcc1	2360.39	-0.273453	0.120498	-2.26936	0.0232463	0.697523	0.156442	not-siginficant	NA		7721	Gata4	1313.18	-0.298954	0.124886	-2.39382	0.0166738	0.657646	0.182008	not-siginficant	NA
17781	Nceh1	145.429	-0.535949	0.236216	-2.26889	0.0232748	0.697543	0.156429	not-siginficant	NA		15970	Klhl5	1197.33	-0.298858	0.127803	-2.33842	0.0193653	0.681156	0.166754	not-siginficant	NA
4461	Cdc42bpb	2830.79	-0.292921	0.129229	-2.26667	0.0234101	0.697543	0.156429	not-siginficant	NA		3570	Bcr	1557.3	-0.298334	0.125922	-2.36921	0.0178263	0.667686	0.175428	not-siginficant	NA
9187	Gm15927	83.1917	0.630866	0.278382	2.26619	0.0234397	0.697543	0.156429	not-siginficant	NA		5445	Ctbp1	1395.39	-0.297562	0.142493	-2.08826	0.0367741	0.747757	0.12624	not-siginficant	NA
24191	Trim7	675.136	-0.361671	0.159599	-2.26612	0.023444	0.697543	0.156429	not-siginficant	NA		21381	Scara5	1716.79	-0.297499	0.123733	-2.40436	0.0162006	0.657646	0.182008	not-siginficant	NA
10674	Gm31752	795.876	0.393061	0.173463	2.26597	0.0234533	0.697543	0.156429	not-siginficant	NA		2510	Akt1	1637.7	-0.29737	0.146793	-2.02578	0.0427876	0.765676	0.115955	not-siginficant	NA
3647	Bmp3	68.273	0.734006	0.323938	2.26588	0.0234587	0.697543	0.156429	not-siginficant	NA		15600	Itm2c	3460.48	-0.296778	0.142497	-2.08269	0.0372796	0.747757	0.12624	not-siginficant	NA
25671	Zfp787	683.385	-0.352629	0.15565	-2.26552	0.0234807	0.697543	0.156429	not-siginficant	NA		25594	Zfp622	814.294	-0.296703	0.140295	-2.11485	0.0344423	0.740131	0.130691	not-siginficant	NA
25184	Xpo4	2541.78	0.316292	0.139638	2.26508	0.0235076	0.697543	0.156429	not-siginficant	NA		14750	Hadh	1472.98	-0.296649	0.129022	-2.29921	0.0214931	0.690223	0.16101	not-siginficant	NA
18995	Pdp2	193.204	-0.479265	0.21162	-2.26474	0.0235284	0.697543	0.156429	not-siginficant	NA		18012	Nipsnap2	821.053	-0.296344	0.128624	-2.30396	0.0212251	0.689057	0.161745	not-siginficant	NA
20414	Rasl11b	143.572	-0.572709	0.252889	-2.26466	0.0235334	0.697543	0.156429	not-siginficant	NA		20435	Rbbp7	2955.74	-0.296246	0.132819	-2.23045	0.0257173	0.715437	0.145428	not-siginficant	NA
15880	Kif2a	10874.2	0.284119	0.125526	2.26343	0.0236089	0.697543	0.156429	not-siginficant	NA		23850	Tmem50a	607.951	-0.295722	0.145335	-2.03477	0.0418745	0.760905	0.11867	not-siginficant	NA
8233	Gm11565	19.7364	1.21841	0.538306	2.26342	0.0236096	0.697543	0.156429	not-siginficant	NA		15601	Itpa	839.184	-0.293954	0.143548	-2.04778	0.0405814	0.754731	0.122208	not-siginficant	NA
22418	Snrnp48	350.486	0.373178	0.164887	2.26324	0.0236211	0.697543	0.156429	not-siginficant	NA		14995	Hnrnpul2	3066.38	-0.293487	0.113238	-2.59177	0.00954836	0.609324	0.215151	not-siginficant	NA
11200	Gm37076	11.1218	2.06566	0.912958	2.26261	0.0236599	0.697543	0.156429	not-siginficant	NA		4461	Cdc42bpb	2830.79	-0.292921	0.129229	-2.26667	0.0234101	0.697543	0.156429	not-siginficant	NA
2154	Acp7	131.301	-0.596859	0.263822	-2.26235	0.0236757	0.697543	0.156429	not-siginficant	NA		6427	Echs1	843.673	-0.292206	0.133333	-2.19154	0.0284124	0.72772	0.138035	not-siginficant	NA
3402	B9d2	201.502	-0.538778	0.238187	-2.26199	0.0236978	0.697543	0.156429	not-siginficant	NA		24001	Tom1l2	1306.28	-0.292061	0.135453	-2.15619	0.0310691	0.734451	0.134037	not-siginficant	NA
17642	Myo7a	8028.47	-0.238	0.105269	-2.26088	0.0237664	0.697543	0.156429	not-siginficant	NA		2335	Adipor2	1826.41	-0.29204	0.11612	-2.51498	0.0119041	0.636369	0.196291	not-siginficant	NA
2060	AC109619.1	80.5006	-0.754139	0.333571	-2.2608	0.0237714	0.697543	0.156429	not-siginficant	NA		18922	Pcx	1600.61	-0.292004	0.145699	-2.00416	0.0450529	0.774664	0.110887	not-siginficant	NA
24417	Ttyh3	1636.07	-0.359575	0.159061	-2.26061	0.0237834	0.697543	0.156429	not-siginficant	NA		25003	Wbp1l	1829.85	-0.291968	0.119631	-2.44056	0.0146643	0.649479	0.187435	not-siginficant	NA
24960	Vsig10	968.747	-0.343233	0.15191	-2.25945	0.0238552	0.697543	0.156429	not-siginficant	NA		23109	Szt2	817.853	-0.291796	0.141237	-2.066	0.0388281	0.748323	0.125911	not-siginficant	NA
3536	Bcat2	1331.94	-0.358094	0.15851	-2.25913	0.0238756	0.697543	0.156429	not-siginficant	NA		4293	Ccm2	592.668	-0.29154	0.14061	-2.0734	0.038135	0.748323	0.125911	not-siginficant	NA
23525	Tia1	520.067	0.377357	0.167037	2.25912	0.0238757	0.697543	0.156429	not-siginficant	NA		5213	Coro1c	931.889	-0.291309	0.138152	-2.1086	0.0349788	0.740811	0.130292	not-siginficant	NA
21952	Slc25a1	1734.62	-0.312279	0.138258	-2.25867	0.0239039	0.697543	0.156429	not-siginficant	NA		19723	Ppp2r1a	1681.81	-0.290378	0.127102	-2.28461	0.0223359	0.69343	0.158998	not-siginficant	NA
7264	Fbxw27	256.719	0.405592	0.179616	2.25811	0.0239388	0.697543	0.156429	not-siginficant	NA		4001	Capn10	1636.67	-0.289676	0.140585	-2.0605	0.0393506	0.751518	0.124061	not-siginficant	NA
2302	Adgra3	1344.88	-0.287508	0.127341	-2.25779	0.0239589	0.697543	0.156429	not-siginficant	NA		18015	Nisch	2616.73	-0.288548	0.12359	-2.33472	0.0195583	0.681156	0.166754	not-siginficant	NA
25296	Zbtb7a	812.875	-0.363465	0.161002	-2.25753	0.0239752	0.697543	0.156429	not-siginficant	NA		16756	Marcks	1402.84	-0.287908	0.128059	-2.24824	0.0245607	0.701666	0.15387	not-siginficant	NA
5466	Ctnna3	3307.72	0.298868	0.132417	2.25702	0.0240071	0.697543	0.156429	not-siginficant	NA		7388	Fkbp15	640.462	-0.287683	0.146441	-1.96449	0.0494728	0.787175	0.103929	not-siginficant	NA
13582	Gm6455	178.056	-1.30599	0.578705	-2.25675	0.0240237	0.697543	0.156429	not-siginficant	NA		2302	Adgra3	1344.88	-0.287508	0.127341	-2.25779	0.0239589	0.697543	0.156429	not-siginficant	NA
6338	Dynlt1a	2488.47	0.257218	0.114054	2.25523	0.0241187	0.697543	0.156429	not-siginficant	NA		16623	Maged1	7043.92	-0.28604	0.107941	-2.64996	0.00805009	0.602307	0.220182	not-siginficant	NA
7905	Glmn	495.602	0.417166	0.185008	2.25486	0.0241422	0.697543	0.156429	not-siginficant	NA		16709	Map4k4	2309.18	-0.286021	0.121113	-2.3616	0.0181961	0.669581	0.174197	not-siginficant	NA
6665	Emilin1	129.94	-0.582737	0.258488	-2.2544	0.0241709	0.697543	0.156429	not-siginficant	NA		1969	Abat	2256.78	-0.285092	0.114938	-2.4804	0.0131233	0.636369	0.196291	not-siginficant	NA
4920	Cldn23	37.2629	-0.89119	0.395328	-2.25431	0.024177	0.697543	0.156429	not-siginficant	NA		22733	Srgap3	1632.9	-0.284305	0.137022	-2.07488	0.0379975	0.748323	0.125911	not-siginficant	NA
289	1700030C12Rik	3330.19	0.250076	0.110937	2.25422	0.0241822	0.697543	0.156429	not-siginficant	NA		17820	Ndst1	1187.67	-0.283622	0.141206	-2.00857	0.0445823	0.770744	0.11309	not-siginficant	NA
2137	Acot11	62.0809	-0.774408	0.343541	-2.25419	0.0241839	0.697543	0.156429	not-siginficant	NA		24587	Ubqln2	918.633	-0.283531	0.13135	-2.1586	0.0308813	0.733577	0.134554	not-siginficant	NA
1826	A230077H06Rik	62.0366	0.730933	0.324272	2.25408	0.0241914	0.697543	0.156429	not-siginficant	NA		5212	Coro1b	1660.74	-0.283227	0.131	-2.16204	0.0306155	0.733577	0.134554	not-siginficant	NA
4671	Cers4	64.9791	-0.702556	0.311738	-2.25367	0.0242167	0.697543	0.156429	not-siginficant	NA		23750	Tmem184a	3631.51	-0.282073	0.10965	-2.57248	0.0100973	0.609324	0.215151	not-siginficant	NA
23399	Tex19.1	396.99	-0.436521	0.193843	-2.25194	0.0243264	0.699924	0.154949	not-siginficant	NA		22109	Slc3a2	4893.38	-0.281594	0.1336	-2.10773	0.0350543	0.740811	0.130292	not-siginficant	NA
22011	Slc27a4	338.785	-0.399207	0.177316	-2.25139	0.0243607	0.700133	0.154819	not-siginficant	NA		17621	Myo10	3114.88	-0.280429	0.112478	-2.49318	0.0126603	0.636369	0.196291	not-siginficant	NA
11573	Gm40773	20.232	1.21943	0.541864	2.25044	0.0244211	0.700408	0.154649	not-siginficant	NA		7714	Gas7	2597.74	-0.280064	0.127082	-2.2038	0.0275387	0.722896	0.140924	not-siginficant	NA
15795	Kcnv1	11.6717	1.68717	0.749785	2.25021	0.0244356	0.700408	0.154649	not-siginficant	NA		6853	Etfa	881.389	-0.279733	0.134413	-2.08114	0.0374206	0.748323	0.125911	not-siginficant	NA
15524	Irf2bpl	450.314	-0.445947	0.198202	-2.24996	0.0244514	0.700408	0.154649	not-siginficant	NA		7115	Fam53a	993.582	-0.279131	0.124529	-2.24149	0.024994	0.708119	0.149894	not-siginficant	NA
15558	Isoc2b	128.881	-0.54403	0.241849	-2.24946	0.0244835	0.700553	0.154559	not-siginficant	NA		7029	Fam168b	1509.35	-0.277572	0.128444	-2.16103	0.030693	0.733577	0.134554	not-siginficant	NA
16756	Marcks	1402.84	-0.287908	0.128059	-2.24824	0.0245607	0.701666	0.15387	not-siginficant	NA		16595	Maf1	2359.49	-0.277158	0.132264	-2.09549	0.0361273	0.746492	0.126975	not-siginficant	NA
4578	Cebpb	63.6721	-0.785405	0.34938	-2.24799	0.0245766	0.701666	0.15387	not-siginficant	NA		16737	Mapkapk2	1199.82	-0.276967	0.129757	-2.13451	0.0328012	0.739057	0.131322	not-siginficant	NA
11062	Gm35801	27.879	1.0716	0.476937	2.24683	0.0246509	0.702421	0.153402	not-siginficant	NA		19359	Plcb3	780.751	-0.276363	0.129602	-2.1324	0.0329738	0.739057	0.131322	not-siginficant	NA
25820	Zmat4	31.6498	1.00741	0.448389	2.24673	0.0246573	0.702421	0.153402	not-siginficant	NA		19969	Prss50	920.336	-0.275646	0.140464	-1.9624	0.0497158	0.787175	0.103929	not-siginficant	NA
23451	Tgfb1i1	82.3956	-0.626727	0.279257	-2.24426	0.0248154	0.705998	0.151197	not-siginficant	NA		2942	Arhgef18	1011.85	-0.275197	0.120541	-2.28301	0.0224299	0.69343	0.158998	not-siginficant	NA
17590	Myh11	1549.44	-0.324208	0.144483	-2.24392	0.0248374	0.705998	0.151197	not-siginficant	NA		24044	Tpd52l2	661.549	-0.274435	0.136183	-2.0152	0.0438842	0.767237	0.115071	not-siginficant	NA
17245	Mov10	977.66	-0.348096	0.155214	-2.24269	0.0249171	0.707486	0.150282	not-siginficant	NA		7408	Flna	2518.11	-0.274037	0.128546	-2.13182	0.0330214	0.739057	0.131322	not-siginficant	NA
14537	Gsap	169.568	0.549667	0.24522	2.24153	0.0249918	0.708119	0.149894	not-siginficant	NA		21548	Sema5b	2972.56	-0.273475	0.134601	-2.03175	0.0421789	0.761715	0.118207	not-siginficant	NA
7115	Fam53a	993.582	-0.279131	0.124529	-2.24149	0.024994	0.708119	0.149894	not-siginficant	NA		1995	Abcc1	2360.39	-0.273453	0.120498	-2.26936	0.0232463	0.697523	0.156442	not-siginficant	NA
8668	Gm13433	14.3165	1.46192	0.652363	2.24096	0.0250289	0.708332	0.149763	not-siginficant	NA		6764	Eppin	991.171	-0.273032	0.136599	-1.99878	0.0456321	0.776376	0.109928	not-siginficant	NA
3642	Bmf	70.4931	-0.688335	0.307413	-2.23912	0.0251479	0.710923	0.148178	not-siginficant	NA		7398	Fkbp9	1248.88	-0.272988	0.12292	-2.22086	0.0263606	0.721199	0.141945	not-siginficant	NA
15085	Hsd17b11	413.829	-0.46815	0.20926	-2.23716	0.0252756	0.712704	0.147091	not-siginficant	NA		23559	Timp2	8777.12	-0.272593	0.119182	-2.28721	0.0221839	0.693179	0.159155	not-siginficant	NA
234	1700024B18Rik	15.7254	1.35473	0.605662	2.23678	0.0253008	0.712704	0.147091	not-siginficant	NA		622	2310022B05Rik	1103.36	-0.271884	0.133316	-2.03939	0.0414108	0.757004	0.120902	not-siginficant	NA
14718	H2bc4	195.902	-0.458435	0.204955	-2.23676	0.0253021	0.712704	0.147091	not-siginficant	NA		19060	Pex5	1873.9	-0.271486	0.132553	-2.04813	0.0405472	0.754731	0.122208	not-siginficant	NA
22865	Stat3	1518.64	-0.328115	0.146735	-2.2361	0.0253451	0.712704	0.147091	not-siginficant	NA		21949	Slc24a3	1112.37	-0.271484	0.128483	-2.11299	0.0346014	0.740131	0.130691	not-siginficant	NA
11872	Gm43379	292.286	0.442271	0.197825	2.23566	0.025374	0.712704	0.147091	not-siginficant	NA		7861	Gja1	2368.04	-0.271168	0.118172	-2.29468	0.0217512	0.690652	0.16074	not-siginficant	NA
1301	4930558C23Rik	1901.7	0.338592	0.151459	2.23553	0.0253824	0.712704	0.147091	not-siginficant	NA		4761	Chd3	4322.85	-0.268798	0.130126	-2.06568	0.0388591	0.748323	0.125911	not-siginficant	NA
14489	Grhpr	386.919	-0.473483	0.211829	-2.23521	0.0254036	0.712704	0.147091	not-siginficant	NA		16813	Mbtps1	1835.38	-0.268732	0.124727	-2.15457	0.0311957	0.734451	0.134037	not-siginficant	NA
25399	Zfp125	447.264	0.443436	0.198465	2.23433	0.0254616	0.713272	0.146745	not-siginficant	NA		20228	Rab11fip1	1248.18	-0.268568	0.136881	-1.96205	0.0497566	0.787175	0.103929	not-siginficant	NA
13092	Gm49946	137.616	0.572596	0.256364	2.23352	0.0255144	0.713272	0.146745	not-siginficant	NA		19020	Pea15a	887.907	-0.268529	0.135259	-1.98529	0.0471119	0.786059	0.104545	not-siginficant	NA
5484	Ctsf	786.761	-0.356184	0.159491	-2.23325	0.0255322	0.713272	0.146745	not-siginficant	NA		24736	Usp22	1560.31	-0.268436	0.136243	-1.97027	0.0488075	0.787175	0.103929	not-siginficant	NA
1569	4933430H16Rik	164.257	0.524557	0.234887	2.23323	0.025534	0.713272	0.146745	not-siginficant	NA		25104	Wipf3	2096.13	-0.268343	0.118223	-2.26981	0.0232194	0.697523	0.156442	not-siginficant	NA
696	2700099C18Rik	285.812	0.457986	0.20515	2.23245	0.0255855	0.713941	0.146338	not-siginficant	NA		17223	Mon1b	735.81	-0.268067	0.131978	-2.03115	0.0422396	0.762226	0.117916	not-siginficant	NA
7400	Fkrp	207.976	-0.442545	0.198292	-2.23179	0.0256289	0.714381	0.14607	not-siginficant	NA		5487	Ctsl	12096.5	-0.267945	0.13018	-2.05827	0.0395645	0.752693	0.123382	not-siginficant	NA
20435	Rbbp7	2955.74	-0.296246	0.132819	-2.23045	0.0257173	0.715437	0.145428	not-siginficant	NA		15448	Inppl1	2079.68	-0.267303	0.128523	-2.07981	0.0375428	0.748323	0.125911	not-siginficant	NA
4952	Clec2m	32897.3	0.264984	0.118814	2.23024	0.0257318	0.715437	0.145428	not-siginficant	NA		14671	H2-K1	3357.36	-0.266992	0.121509	-2.1973	0.0279991	0.726532	0.138745	not-siginficant	NA
19558	Polr2d	519.356	-0.328005	0.14709	-2.22997	0.0257497	0.715437	0.145428	not-siginficant	NA		15617	Ivd	1586.35	-0.26591	0.131997	-2.01451	0.0439562	0.767237	0.115071	not-siginficant	NA
2251	Adam8	179.002	-0.490575	0.220045	-2.22943	0.0257856	0.715615	0.145321	not-siginficant	NA		3254	Atp8b2	2151.31	-0.263402	0.128649	-2.04745	0.0406143	0.754731	0.122208	not-siginficant	NA
16145	Lce1c	3.89316	3.53968	1.58799	2.22904	0.0258113	0.715615	0.145321	not-siginficant	NA		2497	Akr1a1	3303.76	-0.262226	0.123173	-2.12893	0.0332603	0.739292	0.131184	not-siginficant	NA
5530	Cxcl12	698.672	-0.312175	0.140092	-2.22836	0.0258565	0.7161	0.145026	not-siginficant	NA		17463	Mtarc2	1038.21	-0.25906	0.128133	-2.02179	0.0431976	0.765676	0.115955	not-siginficant	NA
20116	Ptpn14	326.191	-0.375415	0.168531	-2.22757	0.0259095	0.716309	0.1449	not-siginficant	NA		17567	Mybbp1a	1942.66	-0.258618	0.116983	-2.21073	0.0270549	0.721199	0.141945	not-siginficant	NA
1259	4930550C14Rik	1763.42	0.269026	0.120793	2.22716	0.0259368	0.716309	0.1449	not-siginficant	NA		7226	Fbxo21	3761.23	-0.258569	0.123844	-2.08787	0.0368097	0.747757	0.12624	not-siginficant	NA
15359	Il1bos	15.1371	1.49832	0.672798	2.227	0.025947	0.716309	0.1449	not-siginficant	NA		21995	Slc25a5	1348.89	-0.257695	0.129929	-1.98336	0.0473271	0.787175	0.103929	not-siginficant	NA
17954	Nfe2l1	4080.65	-0.314519	0.141287	-2.22611	0.0260071	0.716563	0.144745	not-siginficant	NA		21638	Sesn2	1714.06	-0.25762	0.120835	-2.13199	0.0330077	0.739057	0.131322	not-siginficant	NA
23527	Tiam1	2928.89	-0.243925	0.109578	-2.22604	0.0260116	0.716563	0.144745	not-siginficant	NA		14826	Hdhd5	903.168	-0.257076	0.130222	-1.97413	0.0483664	0.787175	0.103929	not-siginficant	NA
18504	Olfr316	76.5934	0.718578	0.323009	2.22464	0.0261054	0.718385	0.143643	not-siginficant	NA		14278	Gnai2	4342.89	-0.256945	0.129398	-1.9857	0.0470666	0.785809	0.104683	not-siginficant	NA
23522	Thumpd3	3755.53	0.277525	0.124812	2.22355	0.0261786	0.719635	0.142888	not-siginficant	NA		7407	Flii	1673.66	-0.256405	0.11853	-2.1632	0.0305256	0.733577	0.134554	not-siginficant	NA
13622	Gm6598	82.8564	0.655832	0.295013	2.22306	0.0262116	0.719777	0.142802	not-siginficant	NA		18291	Nucb1	2186.8	-0.252454	0.121195	-2.08303	0.0372481	0.747757	0.12624	not-siginficant	NA
9135	Gm15753	29.2231	-1.1291	0.508337	-2.22117	0.0263393	0.721199	0.141945	not-siginficant	NA		24159	Trim32	838.886	-0.251765	0.124949	-2.01494	0.0439111	0.767237	0.115071	not-siginficant	NA
7398	Fkbp9	1248.88	-0.272988	0.12292	-2.22086	0.0263606	0.721199	0.141945	not-siginficant	NA		6724	Epas1	1934.17	-0.251667	0.116257	-2.16474	0.0304074	0.733577	0.134554	not-siginficant	NA
20429	Rb1cc1	20894.3	0.376188	0.16942	2.22045	0.0263885	0.721199	0.141945	not-siginficant	NA		2512	Akt2	3997.56	-0.249363	0.115236	-2.16394	0.030469	0.733577	0.134554	not-siginficant	NA
9693	Gm20389	749.315	0.324238	0.146041	2.22018	0.0264064	0.721199	0.141945	not-siginficant	NA		2193	Actn4	2442.11	-0.249127	0.122867	-2.02761	0.0425999	0.765149	0.116254	not-siginficant	NA
7987	Gm10221	231.717	0.515345	0.232174	2.21965	0.0264428	0.721199	0.141945	not-siginficant	NA		5718	Daam2	5076.07	-0.244962	0.122366	-2.00188	0.0452981	0.775545	0.110393	not-siginficant	NA
10861	Gm33948	91.0047	0.641112	0.288861	2.21945	0.0264564	0.721199	0.141945	not-siginficant	NA		23527	Tiam1	2928.89	-0.243925	0.109578	-2.22604	0.0260116	0.716563	0.144745	not-siginficant	NA
9459	Gm17611	1069.36	0.392472	0.176915	2.21843	0.0265258	0.721199	0.141945	not-siginficant	NA		7174	Fasn	6926.77	-0.24234	0.11357	-2.13383	0.032857	0.739057	0.131322	not-siginficant	NA
1976	Abca17	3060.64	0.259395	0.116951	2.21799	0.0265557	0.721199	0.141945	not-siginficant	NA		16383	Lrpap1	4011.46	-0.241384	0.116366	-2.07436	0.038046	0.748323	0.125911	not-siginficant	NA
19226	Pik3ap1	250.462	-0.417371	0.188178	-2.21796	0.0265576	0.721199	0.141945	not-siginficant	NA		20804	Rnf144a	1487.3	-0.240526	0.118258	-2.0339	0.0419612	0.760905	0.11867	not-siginficant	NA
19530	Polb	5365.17	0.243154	0.109653	2.21747	0.0265908	0.721199	0.141945	not-siginficant	NA		7180	Fat1	3020.28	-0.23817	0.109094	-2.18316	0.0290243	0.733577	0.134554	not-siginficant	NA
4219	Ccdc38	16778.4	0.297108	0.133987	2.21743	0.0265938	0.721199	0.141945	not-siginficant	NA		17642	Myo7a	8028.47	-0.238	0.105269	-2.26088	0.0237664	0.697543	0.156429	not-siginficant	NA
11088	Gm36065	235.375	0.495738	0.223639	2.21669	0.0266444	0.721199	0.141945	not-siginficant	NA		5637	Cyth3	2367.4	-0.235327	0.113341	-2.07628	0.0378678	0.748323	0.125911	not-siginficant	NA
23965	Tnk1	34.9787	-1.07362	0.484438	-2.21621	0.026677	0.721199	0.141945	not-siginficant	NA		20631	Rgs12	4008.19	-0.229749	0.10908	-2.10625	0.0351825	0.740811	0.130292	not-siginficant	NA
9668	Gm20075	424.738	0.426563	0.192569	2.21512	0.0267517	0.721199	0.141945	not-siginficant	NA		22125	Slc45a4	3935.94	-0.22083	0.108305	-2.03897	0.0414532	0.757004	0.120902	not-siginficant	NA
2031	Abhd17b	4356.94	0.290668	0.131231	2.21493	0.0267651	0.721199	0.141945	not-siginficant	NA		13064	Gm49794	4487.64	-0.208594	0.103614	-2.01318	0.044096	0.767899	0.114696	not-siginficant	NA
20744	Ripor1	509.63	-0.357183	0.161265	-2.21488	0.0267685	0.721199	0.141945	not-siginficant	NA		24272	Trrap	7687.08	-0.208315	0.105278	-1.97872	0.0478475	0.787175	0.103929	not-siginficant	NA
16039	Krt19	33.544	-1.10265	0.497847	-2.21484	0.0267711	0.721199	0.141945	not-siginficant	NA		24534	Ube2d2b	10901.5	0.212963	0.106419	2.00118	0.0453725	0.775545	0.110393	not-siginficant	NA
3190	Atp1b2	1458.92	-0.341055	0.154021	-2.21435	0.0268048	0.721199	0.141945	not-siginficant	NA		24212	Trmt10a	3108.66	0.21726	0.107854	2.01439	0.0439691	0.767237	0.115071	not-siginficant	NA
13583	Gm6457	77.3964	0.758087	0.342394	2.21408	0.0268235	0.721199	0.141945	not-siginficant	NA		23302	Tcp10a	12630.6	0.218148	0.101503	2.14918	0.0316202	0.736335	0.132924	not-siginficant	NA
2269	Adamts8	34.6626	-0.964011	0.435511	-2.21351	0.0268622	0.721199	0.141945	not-siginficant	NA		7825	Ggnbp2	19140.3	0.218664	0.107093	2.04182	0.0411698	0.756684	0.121086	not-siginficant	NA
15553	Islr2	597.16	-0.351027	0.15863	-2.21286	0.026907	0.721199	0.141945	not-siginficant	NA		14594	Gtf2e2	5727.19	0.223369	0.109379	2.04216	0.0411358	0.756684	0.121086	not-siginficant	NA
4886	Cklf	2630.34	0.2607	0.117903	2.21113	0.0270266	0.721199	0.141945	not-siginficant	NA		18254	Nsun7	8773.81	0.22402	0.109614	2.04371	0.0409821	0.756088	0.121428	not-siginficant	NA
24705	Urah	10.8687	1.67002	0.755347	2.21093	0.0270404	0.721199	0.141945	not-siginficant	NA		23085	Sypl	4154.27	0.227515	0.110173	2.06507	0.0389165	0.748323	0.125911	not-siginficant	NA
1277	4930555A03Rik	499.164	0.347072	0.156983	2.21088	0.027044	0.721199	0.141945	not-siginficant	NA		3950	Cage1	16729.3	0.231339	0.112676	2.05312	0.0400606	0.754731	0.122208	not-siginficant	NA
17567	Mybbp1a	1942.66	-0.258618	0.116983	-2.21073	0.0270549	0.721199	0.141945	not-siginficant	NA		2218	Adad1	10687.4	0.231782	0.117664	1.96986	0.0488539	0.787175	0.103929	not-siginficant	NA
6164	Dnmt3c	53.3121	-0.754067	0.341106	-2.21065	0.02706	0.721199	0.141945	not-siginficant	NA		72	1700001J11Rik	21738.3	0.233426	0.106467	2.19248	0.0283451	0.72772	0.138035	not-siginficant	NA
7195	Fbn1	309.878	-0.388885	0.175919	-2.21059	0.027064	0.721199	0.141945	not-siginficant	NA		16426	Lrrc6	3588.85	0.234289	0.11785	1.98802	0.0468092	0.785801	0.104687	not-siginficant	NA
20706	Rhpn2	536.274	-0.358665	0.162274	-2.21024	0.0270885	0.721199	0.141945	not-siginficant	NA		22789	Ssmem1	7971.52	0.23545	0.117443	2.0048	0.0449843	0.773998	0.11126	not-siginficant	NA
23247	Tbx1	273.129	-0.412182	0.18651	-2.20997	0.0271074	0.721199	0.141945	not-siginficant	NA		24351	Ttc1	1858.27	0.235485	0.112686	2.08974	0.036641	0.747757	0.12624	not-siginficant	NA
4881	Ckap2l	3312.24	0.278913	0.126215	2.20982	0.0271175	0.721199	0.141945	not-siginficant	NA		19014	Pdzd9	4473.75	0.237036	0.12079	1.96238	0.049718	0.787175	0.103929	not-siginficant	NA
5412	Csnka2ip	13544.8	0.307952	0.139371	2.20959	0.0271337	0.721199	0.141945	not-siginficant	NA		4701	Cfap43	13361.5	0.237421	0.114872	2.06683	0.0387503	0.748323	0.125911	not-siginficant	NA
4711	Cfap61	3649.84	0.260655	0.117981	2.20929	0.0271546	0.721199	0.141945	not-siginficant	NA		25497	Zfp39	5663.39	0.23781	0.112973	2.10501	0.0352907	0.741706	0.129768	not-siginficant	NA
12712	Gm48298	3.70302	3.46195	1.56791	2.208	0.0272441	0.72229	0.141288	not-siginficant	NA		3323	Axdnd1	10572.8	0.238311	0.115929	2.05567	0.0398143	0.754089	0.122577	not-siginficant	NA
6492	Efhc2	1302.02	0.324513	0.146978	2.2079	0.0272515	0.72229	0.141288	not-siginficant	NA		1238	4930544G11Rik	8229.42	0.239078	0.113917	2.0987	0.0358438	0.744498	0.128136	not-siginficant	NA
2462	Ajuba	838.588	-0.369261	0.167308	-2.20707	0.0273089	0.722338	0.14126	not-siginficant	NA		189	1700018L02Rik	2868.86	0.240554	0.115793	2.07745	0.0377602	0.748323	0.125911	not-siginficant	NA
10157	Gm26797	6.20918	2.51356	1.13887	2.20707	0.0273091	0.722338	0.14126	not-siginficant	NA		5382	Csde1	25539.9	0.240883	0.121576	1.98133	0.0475537	0.787175	0.103929	not-siginficant	NA
25726	Zfp940	100.637	0.554215	0.251184	2.20641	0.0273552	0.722819	0.14097	not-siginficant	NA		70	1700001J03Rik	4694.11	0.240924	0.11491	2.09663	0.0360262	0.745723	0.127423	not-siginficant	NA
17601	Myh9	1252.65	-0.352994	0.160057	-2.20543	0.0274242	0.722896	0.140924	not-siginficant	NA		22764	Srsf11	3989.4	0.241682	0.116865	2.06804	0.0386363	0.748323	0.125911	not-siginficant	NA
5247	Cox8a	630.343	-0.513884	0.233037	-2.20516	0.027443	0.722896	0.140924	not-siginficant	NA		15001	Hook1	19318.4	0.242613	0.119883	2.02374	0.042997	0.765676	0.115955	not-siginficant	NA
22088	Slc38a5	421.542	-0.344706	0.156359	-2.20458	0.0274836	0.722896	0.140924	not-siginficant	NA		6112	Dnajb9	3965.11	0.242892	0.121127	2.00527	0.0449345	0.773998	0.11126	not-siginficant	NA
16322	Lonrf3	929.176	-0.350099	0.158816	-2.20444	0.0274936	0.722896	0.140924	not-siginficant	NA		19530	Polb	5365.17	0.243154	0.109653	2.21747	0.0265908	0.721199	0.141945	not-siginficant	NA
7714	Gas7	2597.74	-0.280064	0.127082	-2.2038	0.0275387	0.722896	0.140924	not-siginficant	NA		14407	Gpr160	5731.77	0.244144	0.122712	1.98957	0.0466381	0.785669	0.10476	not-siginficant	NA
17539	Muc6	51.0682	0.815129	0.369883	2.20375	0.0275419	0.722896	0.140924	not-siginficant	NA		19167	Phospho2	15181.1	0.244635	0.120282	2.03384	0.0419681	0.760905	0.11867	not-siginficant	NA
25794	Zgrf1	827.897	0.343969	0.156124	2.20317	0.0275826	0.722896	0.140924	not-siginficant	NA		5064	Cnot4	4944.65	0.244804	0.12297	1.99077	0.0465062	0.784546	0.105381	not-siginficant	NA
447	1700086L19Rik	4277.1	0.255905	0.116158	2.20308	0.0275889	0.722896	0.140924	not-siginficant	NA		15181	Ica1l	3926.79	0.247478	0.1163	2.12793	0.0333426	0.739375	0.131135	not-siginficant	NA
17225	Morc1	216.271	0.474605	0.215479	2.20256	0.0276258	0.722896	0.140924	not-siginficant	NA		24025	Toporsl	5631	0.247642	0.119832	2.06657	0.0387743	0.748323	0.125911	not-siginficant	NA
8140	Gm10827	156.762	0.552388	0.250829	2.20225	0.0276476	0.722896	0.140924	not-siginficant	NA		4868	Cir1	2271.9	0.248525	0.124235	2.00044	0.0454527	0.775545	0.110393	not-siginficant	NA
2865	Aqp8	1130.06	-0.329531	0.149651	-2.202	0.0276652	0.722896	0.140924	not-siginficant	NA		23409	Tex29	3021.69	0.24868	0.125965	1.97421	0.0483581	0.787175	0.103929	not-siginficant	NA
575	1810044D09Rik	1179.21	0.286553	0.130157	2.2016	0.0276937	0.722912	0.140915	not-siginficant	NA		7079	Fam217a	9691.22	0.249132	0.120718	2.06375	0.0390413	0.749296	0.125347	not-siginficant	NA
15348	Il17ra	369.67	-0.486071	0.220855	-2.20086	0.0277457	0.72354	0.140537	not-siginficant	NA		7442	Fnbp4	1832.82	0.249208	0.125023	1.99329	0.0462299	0.782945	0.106269	not-siginficant	NA
10154	Gm26789	10.6124	1.85269	0.842313	2.19952	0.0278409	0.725291	0.139488	not-siginficant	NA		289	1700030C12Rik	3330.19	0.250076	0.110937	2.25422	0.0241822	0.697543	0.156429	not-siginficant	NA
4037	Card10	496.4	-0.409579	0.186285	-2.19866	0.027902	0.726154	0.138971	not-siginficant	NA		3503	BC049715	3398.19	0.25013	0.120331	2.07868	0.0376469	0.748323	0.125911	not-siginficant	NA
12814	Gm48804	13.3551	1.75966	0.800798	2.19738	0.0279933	0.726532	0.138745	not-siginficant	NA		24730	Usp16	6588.58	0.251702	0.127976	1.9668	0.0492068	0.787175	0.103929	not-siginficant	NA
14671	H2-K1	3357.36	-0.266992	0.121509	-2.1973	0.0279991	0.726532	0.138745	not-siginficant	NA		23416	Tex43	2542.9	0.252382	0.116451	2.16728	0.0302136	0.733577	0.134554	not-siginficant	NA
14283	Gnas	318.943	-0.570049	0.259434	-2.19728	0.0280007	0.726532	0.138745	not-siginficant	NA		7402	Flacc1	3419.24	0.252661	0.119345	2.11707	0.0342539	0.740131	0.130691	not-siginficant	NA
14934	Hlcs	368.378	-0.388287	0.176794	-2.19627	0.0280727	0.727669	0.138066	not-siginficant	NA		25014	Wdpcp	2169.46	0.253047	0.122227	2.07031	0.0384235	0.748323	0.125911	not-siginficant	NA
19407	Plekhh3	65.7888	-0.878105	0.399907	-2.19577	0.0281082	0.72767	0.138065	not-siginficant	NA		20063	Ptar1	2092.52	0.253334	0.123866	2.04522	0.0408333	0.754731	0.122208	not-siginficant	NA
5617	Cyp4f41-ps	191.667	0.446437	0.203344	2.19548	0.0281289	0.72767	0.138065	not-siginficant	NA		2248	Adam5	45613.8	0.254627	0.128216	1.98592	0.0470417	0.785809	0.104683	not-siginficant	NA
21780	Shmt2	381.842	-0.346592	0.157976	-2.19396	0.0282385	0.72772	0.138035	not-siginficant	NA		24290	Tsga10	11161.1	0.254678	0.12561	2.02753	0.0426084	0.765149	0.116254	not-siginficant	NA
13636	Gm6657	2102.2	0.29776	0.135737	2.19365	0.0282604	0.72772	0.138035	not-siginficant	NA		2240	Adam3	39927.1	0.255425	0.105882	2.41236	0.0158495	0.654963	0.183783	not-siginficant	NA
72	1700001J11Rik	21738.3	0.233426	0.106467	2.19248	0.0283451	0.72772	0.138035	not-siginficant	NA		8300	Gm11837	4171.27	0.255525	0.123743	2.06497	0.0389261	0.748323	0.125911	not-siginficant	NA
25632	Zfp703	308.821	-0.407936	0.186103	-2.19199	0.0283799	0.72772	0.138035	not-siginficant	NA		447	1700086L19Rik	4277.1	0.255905	0.116158	2.20308	0.0275889	0.722896	0.140924	not-siginficant	NA
25672	Zfp788	439.641	0.421147	0.192138	2.19189	0.0283872	0.72772	0.138035	not-siginficant	NA		21206	Rsrc2	1968.02	0.25614	0.12559	2.03949	0.0414012	0.757004	0.120902	not-siginficant	NA
10047	Gm2511	560.01	0.321967	0.146893	2.19185	0.0283906	0.72772	0.138035	not-siginficant	NA		25066	Wdr78	4480.17	0.256531	0.120744	2.12458	0.0336213	0.739755	0.130912	not-siginficant	NA
17419	Ms4a4d	74.623	-0.634526	0.289497	-2.19183	0.028392	0.72772	0.138035	not-siginficant	NA		22006	Slc26a8	7732.22	0.256858	0.106859	2.40372	0.0162291	0.657646	0.182008	not-siginficant	NA
23587	Tle5	2634.85	-0.406694	0.185554	-2.19179	0.0283948	0.72772	0.138035	not-siginficant	NA		6338	Dynlt1a	2488.47	0.257218	0.114054	2.25523	0.0241187	0.697543	0.156429	not-siginficant	NA
15576	Itga9	371.148	-0.466045	0.212637	-2.19174	0.0283985	0.72772	0.138035	not-siginficant	NA		15036	Hoxd8	1791.65	0.257547	0.131137	1.96395	0.0495355	0.787175	0.103929	not-siginficant	NA
6427	Echs1	843.673	-0.292206	0.133333	-2.19154	0.0284124	0.72772	0.138035	not-siginficant	NA		7102	Fam24b	1550.23	0.258647	0.125697	2.0577	0.0396185	0.752693	0.123382	not-siginficant	NA
8779	Gm14007	3.64249	3.44161	1.57083	2.19095	0.0284553	0.72772	0.138035	not-siginficant	NA		18071	Nme8	6211.71	0.259255	0.13089	1.98071	0.047624	0.787175	0.103929	not-siginficant	NA
6953	Fabp3	3271.79	-0.373209	0.170355	-2.19078	0.0284681	0.72772	0.138035	not-siginficant	NA		1976	Abca17	3060.64	0.259395	0.116951	2.21799	0.0265557	0.721199	0.141945	not-siginficant	NA
1008	4930453N24Rik	22922.5	0.264503	0.120826	2.18913	0.0285873	0.730048	0.136649	not-siginficant	NA		21737	Sh3glb1	35706.9	0.25964	0.118973	2.18235	0.0290838	0.733577	0.134554	not-siginficant	NA
2158	Acrv1	6955.7	0.281801	0.128752	2.18871	0.0286178	0.730106	0.136614	not-siginficant	NA		16192	Letm2	7192.34	0.260425	0.106403	2.44753	0.0143839	0.649479	0.187435	not-siginficant	NA
20377	Rapgef3	405.068	-0.349538	0.159763	-2.18786	0.0286798	0.730967	0.136102	not-siginficant	NA		6238	Dr1	5853.78	0.260491	0.127288	2.04648	0.0407096	0.754731	0.122208	not-siginficant	NA
21153	Rpusd1	163.773	-0.464826	0.21253	-2.18711	0.0287345	0.731641	0.135702	not-siginficant	NA		4711	Cfap61	3649.84	0.260655	0.117981	2.20929	0.0271546	0.721199	0.141945	not-siginficant	NA
6125	Dnajc2	9794.82	0.265958	0.121671	2.18587	0.0288249	0.733223	0.134764	not-siginficant	NA		4886	Cklf	2630.34	0.2607	0.117903	2.21113	0.0270266	0.721199	0.141945	not-siginficant	NA
20442	Rbfox2	764.932	-0.303724	0.139068	-2.18399	0.0289629	0.733577	0.134554	not-siginficant	NA		5327	Crem	6835.51	0.26097	0.113414	2.30104	0.0213894	0.689057	0.161745	not-siginficant	NA
193	1700019C18Rik	374.696	0.366518	0.16787	2.18335	0.0290104	0.733577	0.134554	not-siginficant	NA		4205	Ccdc192	2981.48	0.261312	0.112516	2.32245	0.0202089	0.684821	0.164423	not-siginficant	NA
7180	Fat1	3020.28	-0.23817	0.109094	-2.18316	0.0290243	0.733577	0.134554	not-siginficant	NA		21196	Rsph3a	4929	0.26228	0.133217	1.96882	0.0489741	0.787175	0.103929	not-siginficant	NA
15113	Hspa1b	116.582	-0.610649	0.279742	-2.1829	0.0290433	0.733577	0.134554	not-siginficant	NA		7122	Fam71d	14490.5	0.262489	0.133493	1.96632	0.0492618	0.787175	0.103929	not-siginficant	NA
21737	Sh3glb1	35706.9	0.25964	0.118973	2.18235	0.0290838	0.733577	0.134554	not-siginficant	NA		2431	AI429214	2073.45	0.262785	0.12521	2.09875	0.0358388	0.744498	0.128136	not-siginficant	NA
16450	Lrrd1	1276.28	0.427714	0.196046	2.18171	0.0291312	0.733577	0.134554	not-siginficant	NA		17415	Ms4a20	5387.77	0.263161	0.124244	2.1181	0.0341667	0.739755	0.130912	not-siginficant	NA
2820	Apmap	391.241	-0.362586	0.166211	-2.18148	0.0291481	0.733577	0.134554	not-siginficant	NA		4255	Ccdc83	2986.93	0.263319	0.122403	2.15126	0.0314559	0.735154	0.133622	not-siginficant	NA
2526	Alas2	550.223	-0.318692	0.146119	-2.18104	0.0291808	0.733577	0.134554	not-siginficant	NA		22106	Slc39a8	1981.69	0.264339	0.126116	2.09601	0.0360817	0.746274	0.127102	not-siginficant	NA
8743	Gm13835	740.425	0.438726	0.20121	2.18044	0.0292251	0.733577	0.134554	not-siginficant	NA		1008	4930453N24Rik	22922.5	0.264503	0.120826	2.18913	0.0285873	0.730048	0.136649	not-siginficant	NA
11042	Gm3558	21.1037	1.24759	0.572241	2.18018	0.0292438	0.733577	0.134554	not-siginficant	NA		23632	Tmbim7	8169.17	0.264551	0.129923	2.03621	0.0417292	0.7599	0.119244	not-siginficant	NA
19867	Prnp	975.221	-0.341452	0.156625	-2.18005	0.0292535	0.733577	0.134554	not-siginficant	NA		4952	Clec2m	32897.3	0.264984	0.118814	2.23024	0.0257318	0.715437	0.145428	not-siginficant	NA
22968	Styx	788.46	0.304303	0.139644	2.17913	0.0293223	0.733577	0.134554	not-siginficant	NA		6125	Dnajc2	9794.82	0.265958	0.121671	2.18587	0.0288249	0.733223	0.134764	not-siginficant	NA
7713	Gas6	3156.04	-0.302003	0.138615	-2.17872	0.0293526	0.733577	0.134554	not-siginficant	NA		16796	Mbd3l1	1871.22	0.269006	0.136292	1.97376	0.0484095	0.787175	0.103929	not-siginficant	NA
5337	Crisp2	58117.4	0.306538	0.140713	2.17847	0.0293712	0.733577	0.134554	not-siginficant	NA		1259	4930550C14Rik	1763.42	0.269026	0.120793	2.22716	0.0259368	0.716309	0.1449	not-siginficant	NA
25371	Zfand2a	592.692	-0.324019	0.148744	-2.17836	0.0293792	0.733577	0.134554	not-siginficant	NA		4412	Cd55b	5983.76	0.269101	0.1362	1.97578	0.0481797	0.787175	0.103929	not-siginficant	NA
7395	Fkbp6	1733.77	-0.30357	0.139425	-2.1773	0.0294581	0.733577	0.134554	not-siginficant	NA		143	1700012P22Rik	1787.47	0.269395	0.124257	2.16804	0.0301555	0.733577	0.134554	not-siginficant	NA
22574	Spata31	6862.33	0.323369	0.148591	2.17624	0.0295376	0.733577	0.134554	not-siginficant	NA		2956	Arhgef6	1467.84	0.269651	0.1252	2.15376	0.0312589	0.734451	0.134037	not-siginficant	NA
22791	Sspn	202.208	-0.471388	0.216618	-2.17613	0.0295458	0.733577	0.134554	not-siginficant	NA		22638	Sphkap	6216.69	0.27041	0.124371	2.17421	0.0296892	0.733577	0.134554	not-siginficant	NA
9474	Gm17767	7.55178	1.98461	0.912065	2.17595	0.0295587	0.733577	0.134554	not-siginficant	NA		13787	Gm7444	21376.3	0.270845	0.106707	2.53821	0.011142	0.629357	0.201103	not-siginficant	NA
20412	Rasl10b	90.3224	-0.607895	0.279411	-2.17563	0.0295829	0.733577	0.134554	not-siginficant	NA		20649	Rgsl1	1815.04	0.272995	0.129636	2.10586	0.0352168	0.740811	0.130292	not-siginficant	NA
25067	Wdr81	415.171	-0.372951	0.171434	-2.17548	0.0295942	0.733577	0.134554	not-siginficant	NA		23646	Tmco2	6973.93	0.273671	0.131821	2.07607	0.0378871	0.748323	0.125911	not-siginficant	NA
528	1700121L03Rik	210.372	0.461878	0.21238	2.17477	0.0296474	0.733577	0.134554	not-siginficant	NA		15045	Hpf1	993.074	0.274493	0.13532	2.02847	0.0425119	0.764477	0.116636	not-siginficant	NA
414	1700066M21Rik	1510.46	0.312937	0.143918	2.17442	0.0296736	0.733577	0.134554	not-siginficant	NA		7133	Fam81b	1950.97	0.274524	0.133158	2.06164	0.0392419	0.750494	0.124653	not-siginficant	NA
2945	Arhgef25	661.802	-0.403563	0.185604	-2.17433	0.0296806	0.733577	0.134554	not-siginficant	NA		4648	Cep57	7514.66	0.274565	0.131501	2.08793	0.0368037	0.747757	0.12624	not-siginficant	NA
11855	Gm43300	36.4837	0.983275	0.452236	2.17425	0.0296862	0.733577	0.134554	not-siginficant	NA		20283	Rab6a	2364.57	0.275172	0.13929	1.97553	0.0482077	0.787175	0.103929	not-siginficant	NA
22638	Sphkap	6216.69	0.27041	0.124371	2.17421	0.0296892	0.733577	0.134554	not-siginficant	NA		7002	Fam133b	1159.55	0.276267	0.13191	2.09436	0.0362277	0.747004	0.126677	not-siginficant	NA
11264	Gm37411	7.51659	2.14512	0.98668	2.17408	0.029699	0.733577	0.134554	not-siginficant	NA		3124	Atad1	5635.33	0.276914	0.139948	1.97869	0.0478508	0.787175	0.103929	not-siginficant	NA
1510	4933411G06Rik	765.002	0.286713	0.131891	2.17385	0.0297163	0.733577	0.134554	not-siginficant	NA		22284	Smco2	4406.67	0.277008	0.111404	2.48653	0.0128997	0.636369	0.196291	not-siginficant	NA
16143	Lce1a1	28.8375	-0.993092	0.457009	-2.17302	0.0297786	0.733577	0.134554	not-siginficant	NA		16405	Lrrc37a	6595.76	0.277404	0.140032	1.981	0.0475916	0.787175	0.103929	not-siginficant	NA
8235	Gm11585	175.597	0.608114	0.280037	2.17154	0.0298901	0.733577	0.134554	not-siginficant	NA		23522	Thumpd3	3755.53	0.277525	0.124812	2.22355	0.0261786	0.719635	0.142888	not-siginficant	NA
15514	Irak1	290.234	-0.391595	0.180339	-2.17144	0.0298978	0.733577	0.134554	not-siginficant	NA		4236	Ccdc62	5270.75	0.278688	0.130264	2.13941	0.0324027	0.739057	0.131322	not-siginficant	NA
10527	Gm30159	86.1285	0.597831	0.275417	2.17064	0.0299583	0.733577	0.134554	not-siginficant	NA		4881	Ckap2l	3312.24	0.278913	0.126215	2.20982	0.0271175	0.721199	0.141945	not-siginficant	NA
10719	Gm32281	125.355	0.546207	0.25165	2.17051	0.0299686	0.733577	0.134554	not-siginficant	NA		25853	Zpbp	7307.38	0.281052	0.129492	2.17041	0.0299754	0.733577	0.134554	not-siginficant	NA
25853	Zpbp	7307.38	0.281052	0.129492	2.17041	0.0299754	0.733577	0.134554	not-siginficant	NA		540	1700123O20Rik	607.062	0.281423	0.135452	2.07765	0.0377414	0.748323	0.125911	not-siginficant	NA
25561	Zfp558	898.167	0.319109	0.147057	2.16997	0.0300095	0.733577	0.134554	not-siginficant	NA		24149	Trim24	11618	0.281623	0.121704	2.31401	0.0206674	0.689057	0.161745	not-siginficant	NA
15749	Kcnip4	206.086	0.458726	0.211444	2.16949	0.0300456	0.733577	0.134554	not-siginficant	NA		2158	Acrv1	6955.7	0.281801	0.128752	2.18871	0.0286178	0.730106	0.136614	not-siginficant	NA
14685	H2-T22	111.33	-0.530243	0.244427	-2.16933	0.0300573	0.733577	0.134554	not-siginficant	NA		18322	Nuf2	3004.08	0.281862	0.132862	2.12146	0.0338828	0.739755	0.130912	not-siginficant	NA
22049	Slc35a2	282.163	-0.367019	0.169232	-2.16873	0.0301028	0.733577	0.134554	not-siginficant	NA		18049	Nlrp14	6932.47	0.28206	0.130728	2.15761	0.0309581	0.733577	0.134554	not-siginficant	NA
16598	Maff	92.4523	-0.582774	0.268773	-2.16828	0.0301377	0.733577	0.134554	not-siginficant	NA		4229	Ccdc54	7442.8	0.282903	0.138467	2.04311	0.0410412	0.756415	0.12124	not-siginficant	NA
22814	St18	11.3852	1.55897	0.719061	2.16807	0.0301536	0.733577	0.134554	not-siginficant	NA		2239	Adam29	1660.47	0.283095	0.140606	2.0134	0.0440728	0.767899	0.114696	not-siginficant	NA
143	1700012P22Rik	1787.47	0.269395	0.124257	2.16804	0.0301555	0.733577	0.134554	not-siginficant	NA		15880	Kif2a	10874.2	0.284119	0.125526	2.26343	0.0236089	0.697543	0.156429	not-siginficant	NA
23416	Tex43	2542.9	0.252382	0.116451	2.16728	0.0302136	0.733577	0.134554	not-siginficant	NA		14622	Gtsf2	1891.92	0.28463	0.120177	2.36843	0.0178639	0.667686	0.175428	not-siginficant	NA
6724	Epas1	1934.17	-0.251667	0.116257	-2.16474	0.0304074	0.733577	0.134554	not-siginficant	NA		4607	Cenpf	5911.28	0.284728	0.140879	2.02108	0.0432715	0.765676	0.115955	not-siginficant	NA
10687	Gm31834	4.06475	-3.25288	1.503	-2.16426	0.0304448	0.733577	0.134554	not-siginficant	NA		4629	Cep126	11190.2	0.285534	0.141735	2.01457	0.0439502	0.767237	0.115071	not-siginficant	NA
20103	Ptms	1057.5	-0.440383	0.203488	-2.16417	0.0304511	0.733577	0.134554	not-siginficant	NA		4514	Cdk14	527.138	0.285787	0.144922	1.972	0.0486094	0.787175	0.103929	not-siginficant	NA
2512	Akt2	3997.56	-0.249363	0.115236	-2.16394	0.030469	0.733577	0.134554	not-siginficant	NA		4220	Ccdc39	5670.27	0.286167	0.135392	2.11362	0.0345476	0.740131	0.130691	not-siginficant	NA
15191	Id2	171.736	-0.444184	0.20529	-2.16369	0.0304883	0.733577	0.134554	not-siginficant	NA		395	1700061N14Rik	1264.05	0.286224	0.134128	2.13395	0.0328466	0.739057	0.131322	not-siginficant	NA
15063	Hrh3	27.5285	-1.05834	0.489202	-2.1634	0.03051	0.733577	0.134554	not-siginficant	NA		575	1810044D09Rik	1179.21	0.286553	0.130157	2.2016	0.0276937	0.722912	0.140915	not-siginficant	NA
7407	Flii	1673.66	-0.256405	0.11853	-2.1632	0.0305256	0.733577	0.134554	not-siginficant	NA		4188	Ccdc173	3805.15	0.286648	0.118856	2.41172	0.0158773	0.654963	0.183783	not-siginficant	NA
22876	Steap2	393.195	0.392291	0.181351	2.16316	0.0305288	0.733577	0.134554	not-siginficant	NA		15513	Iqub	6955.38	0.286649	0.145921	1.96441	0.0494822	0.787175	0.103929	not-siginficant	NA
10145	Gm26766	71.5242	-0.866429	0.400603	-2.16282	0.0305554	0.733577	0.134554	not-siginficant	NA		1510	4933411G06Rik	765.002	0.286713	0.131891	2.17385	0.0297163	0.733577	0.134554	not-siginficant	NA
9739	Gm20636	5.64627	2.36454	1.09342	2.16252	0.030578	0.733577	0.134554	not-siginficant	NA		23422	Tex50	2306.48	0.288001	0.138995	2.07203	0.0382626	0.748323	0.125911	not-siginficant	NA
15084	Hsd17b10	323.433	-0.38237	0.176851	-2.1621	0.0306108	0.733577	0.134554	not-siginficant	NA		24565	Ube2w	1790.22	0.288268	0.143961	2.00241	0.0452411	0.775545	0.110393	not-siginficant	NA
5212	Coro1b	1660.74	-0.283227	0.131	-2.16204	0.0306155	0.733577	0.134554	not-siginficant	NA		5023	Cmtm2a	4408.3	0.289212	0.144936	1.99546	0.0459933	0.780469	0.107644	not-siginficant	NA
23845	Tmem44	103.765	-0.624808	0.289015	-2.16185	0.0306298	0.733577	0.134554	not-siginficant	NA		4718	Cfap97	18685.4	0.289393	0.138851	2.0842	0.0371418	0.747757	0.12624	not-siginficant	NA
4814	Chrna1	483.439	0.366708	0.169639	2.1617	0.0306416	0.733577	0.134554	not-siginficant	NA		1338	4930570E03Rik	1520.2	0.289545	0.135948	2.12983	0.0331855	0.739292	0.131184	not-siginficant	NA
11859	Gm43328	10.9112	1.67184	0.773404	2.16167	0.0306439	0.733577	0.134554	not-siginficant	NA		14722	H2bl1	3575.16	0.289985	0.134152	2.16163	0.0306471	0.733577	0.134554	not-siginficant	NA
14722	H2bl1	3575.16	0.289985	0.134152	2.16163	0.0306471	0.733577	0.134554	not-siginficant	NA		6227	Dpy19l2	8985.92	0.290062	0.134313	2.15959	0.0308044	0.733577	0.134554	not-siginficant	NA
14999	Homer3	141.448	-0.597964	0.276641	-2.16152	0.0306553	0.733577	0.134554	not-siginficant	NA		1974	Abca15	2225.38	0.290172	0.14721	1.97115	0.0487068	0.787175	0.103929	not-siginficant	NA
632	2310043M15Rik	4.84024	3.23938	1.49892	2.16115	0.030684	0.733577	0.134554	not-siginficant	NA		18355	Nusap1	1743.28	0.290416	0.147484	1.96913	0.0489379	0.787175	0.103929	not-siginficant	NA
7029	Fam168b	1509.35	-0.277572	0.128444	-2.16103	0.030693	0.733577	0.134554	not-siginficant	NA		2031	Abhd17b	4356.94	0.290668	0.131231	2.21493	0.0267651	0.721199	0.141945	not-siginficant	NA
13386	Gm5622	158.265	0.56805	0.262899	2.16072	0.030717	0.733577	0.134554	not-siginficant	NA		25859	Zranb3	748.843	0.290751	0.135522	2.14541	0.03192	0.738008	0.131939	not-siginficant	NA
23017	Susd2	155.557	-0.493149	0.228267	-2.16041	0.0307412	0.733577	0.134554	not-siginficant	NA		4141	Ccdc110	5957.54	0.292007	0.118805	2.45788	0.0139761	0.646272	0.189585	not-siginficant	NA
19185	Pianp	8.99764	-1.97346	0.913631	-2.16002	0.0307708	0.733577	0.134554	not-siginficant	NA		24061	Tpp2	11903	0.292229	0.136952	2.13381	0.0328581	0.739057	0.131322	not-siginficant	NA
6227	Dpy19l2	8985.92	0.290062	0.134313	2.15959	0.0308044	0.733577	0.134554	not-siginficant	NA		4334	Ccpg1os	2949.09	0.292713	0.121695	2.40531	0.0161588	0.657646	0.182008	not-siginficant	NA
19622	Ppard	165.045	-0.528898	0.244911	-2.15955	0.0308073	0.733577	0.134554	not-siginficant	NA		17881	Necab2	546.679	0.292807	0.144093	2.03207	0.0421468	0.761715	0.118207	not-siginficant	NA
20077	Pter	31.1436	-0.977854	0.452821	-2.15947	0.0308136	0.733577	0.134554	not-siginficant	NA		2990	Arl6	1072.87	0.292978	0.138985	2.10798	0.0350323	0.740811	0.130292	not-siginficant	NA
21225	Rtn2	224.569	-0.469043	0.217248	-2.15902	0.0308483	0.733577	0.134554	not-siginficant	NA		4087	Catsperd	4422.61	0.293417	0.117822	2.49033	0.0127624	0.636369	0.196291	not-siginficant	NA
14477	Grasp	69.7711	-0.705517	0.326792	-2.15892	0.0308566	0.733577	0.134554	not-siginficant	NA		19750	Ppp4r4	2880.64	0.293764	0.144184	2.03742	0.0416078	0.759291	0.119592	not-siginficant	NA
3542	Bckdk	316.02	-0.385086	0.178382	-2.15877	0.0308681	0.733577	0.134554	not-siginficant	NA		2073	AC156021.1	2327.1	0.293924	0.14775	1.98934	0.0466642	0.785669	0.10476	not-siginficant	NA
24587	Ubqln2	918.633	-0.283531	0.13135	-2.1586	0.0308813	0.733577	0.134554	not-siginficant	NA		22555	Spam1	2123.74	0.294659	0.138027	2.13479	0.0327778	0.739057	0.131322	not-siginficant	NA
14400	Gpr146	73.6874	-0.704752	0.326599	-2.15785	0.0309394	0.733577	0.134554	not-siginficant	NA		16403	Lrrc34	9019.2	0.295229	0.139256	2.12004	0.0340024	0.739755	0.130912	not-siginficant	NA
18049	Nlrp14	6932.47	0.28206	0.130728	2.15761	0.0309581	0.733577	0.134554	not-siginficant	NA		23420	Tex47	2160.26	0.296622	0.148306	2.00006	0.0454935	0.775545	0.110393	not-siginficant	NA
20342	Ralb	1128.17	-0.315328	0.146151	-2.15755	0.0309632	0.733577	0.134554	not-siginficant	NA		23724	Tmem161b	1227.64	0.296854	0.142943	2.07673	0.0378261	0.748323	0.125911	not-siginficant	NA
4467	Cdc42ep5	535.963	-0.477664	0.221393	-2.15754	0.0309635	0.733577	0.134554	not-siginficant	NA		4219	Ccdc38	16778.4	0.297108	0.133987	2.21743	0.0265938	0.721199	0.141945	not-siginficant	NA
21257	Rwdd1	838.31	0.323181	0.14988	2.15626	0.0310632	0.734451	0.134037	not-siginficant	NA		7549	Fsip2l	962.408	0.297254	0.14354	2.07088	0.0383704	0.748323	0.125911	not-siginficant	NA
24001	Tom1l2	1306.28	-0.292061	0.135453	-2.15619	0.0310691	0.734451	0.134037	not-siginficant	NA		13636	Gm6657	2102.2	0.29776	0.135737	2.19365	0.0282604	0.72772	0.138035	not-siginficant	NA
9540	Gm18666	5.16035	3.38677	1.5715	2.15512	0.0311522	0.734451	0.134037	not-siginficant	NA		4239	Ccdc66	1310.76	0.298393	0.14282	2.08929	0.0366814	0.747757	0.12624	not-siginficant	NA
16813	Mbtps1	1835.38	-0.268732	0.124727	-2.15457	0.0311957	0.734451	0.134037	not-siginficant	NA		19747	Ppp4r3a	1641.86	0.298647	0.149949	1.99166	0.0464082	0.784265	0.105537	not-siginficant	NA
24402	Ttll12	735.94	-0.342065	0.15882	-2.15379	0.0312566	0.734451	0.134037	not-siginficant	NA		5466	Ctnna3	3307.72	0.298868	0.132417	2.25702	0.0240071	0.697543	0.156429	not-siginficant	NA
2956	Arhgef6	1467.84	0.269651	0.1252	2.15376	0.0312589	0.734451	0.134037	not-siginficant	NA		14466	Gpx6	538.305	0.299159	0.145546	2.05543	0.0398376	0.754089	0.122577	not-siginficant	NA
3720	Brinp1	35.3391	-0.892066	0.414244	-2.15348	0.0312809	0.734451	0.134037	not-siginficant	NA		3462	Bbs5	2743.2	0.300288	0.140026	2.14452	0.0319914	0.738962	0.131378	not-siginficant	NA
17189	Mmp23	36.1608	-1.05645	0.490693	-2.15297	0.0313213	0.734451	0.134037	not-siginficant	NA		432	1700074P13Rik	13071.5	0.301857	0.149547	2.01848	0.0435415	0.76649	0.115493	not-siginficant	NA
13510	Gm6124	102.524	0.599073	0.278275	2.15281	0.0313338	0.734451	0.134037	not-siginficant	NA		307	1700031P21Rik	708.773	0.302041	0.149542	2.01977	0.0434074	0.765676	0.115955	not-siginficant	NA
16739	Mapkapk5	106.269	-0.663619	0.308261	-2.15278	0.0313359	0.734451	0.134037	not-siginficant	NA		3515	BC061237	1073.59	0.302638	0.144093	2.1003	0.0357028	0.743784	0.128553	not-siginficant	NA
7545	Fsd2	30.0808	1.00043	0.464728	2.15273	0.0313402	0.734451	0.134037	not-siginficant	NA		21579	Serf1	7782.33	0.30342	0.117948	2.57249	0.0100971	0.609324	0.215151	not-siginficant	NA
21016	Rpl5-ps1	3.77354	-3.39423	1.57679	-2.15261	0.0313492	0.734451	0.134037	not-siginficant	NA		22968	Styx	788.46	0.304303	0.139644	2.17913	0.0293223	0.733577	0.134554	not-siginficant	NA
19438	Plpp3	1018.84	-0.308583	0.14337	-2.15236	0.0313691	0.734451	0.134037	not-siginficant	NA		20801	Rnf139	17212.8	0.305078	0.134114	2.27476	0.0229201	0.693882	0.158714	not-siginficant	NA
25499	Zfp397	1429.98	0.335525	0.155966	2.15128	0.0314544	0.735154	0.133622	not-siginficant	NA		22670	Spo11	1722.33	0.305216	0.124743	2.44676	0.0144145	0.649479	0.187435	not-siginficant	NA
4255	Ccdc83	2986.93	0.263319	0.122403	2.15126	0.0314559	0.735154	0.133622	not-siginficant	NA		17414	Ms4a19	1734.56	0.305936	0.147584	2.07296	0.0381759	0.748323	0.125911	not-siginficant	NA
19108	Pgpep1	203.947	-0.424627	0.197419	-2.15089	0.031485	0.73517	0.133612	not-siginficant	NA		2473	Ak9	4923.9	0.306163	0.128625	2.38028	0.0172995	0.66385	0.17793	not-siginficant	NA
16980	Mfap1b	484.767	0.490485	0.228179	2.14956	0.0315901	0.736335	0.132924	not-siginficant	NA		4688	Cetn4	7290.69	0.306168	0.129797	2.35882	0.018333	0.669581	0.174197	not-siginficant	NA
9529	Gm18562	26.4362	-1.57314	0.731884	-2.14944	0.0315997	0.736335	0.132924	not-siginficant	NA		5337	Crisp2	58117.4	0.306538	0.140713	2.17847	0.0293712	0.733577	0.134554	not-siginficant	NA
23302	Tcp10a	12630.6	0.218148	0.101503	2.14918	0.0316202	0.736335	0.132924	not-siginficant	NA		23649	Tmco5	10356.9	0.30739	0.116399	2.64084	0.00827017	0.603729	0.219158	not-siginficant	NA
10468	Gm29654	11.8083	1.71726	0.799271	2.14854	0.0316711	0.736477	0.132841	not-siginficant	NA		17527	Muc1	1123.55	0.30742	0.134318	2.28874	0.0220944	0.693179	0.159155	not-siginficant	NA
18060	Nlrp9b	20.3396	1.17836	0.548487	2.14839	0.0316832	0.736477	0.132841	not-siginficant	NA		4453	Cdc27	5957.18	0.307911	0.144579	2.12971	0.0331959	0.739292	0.131184	not-siginficant	NA
22665	Spn	25.8871	-1.12653	0.524576	-2.14751	0.031753	0.736929	0.132574	not-siginficant	NA		5412	Csnka2ip	13544.8	0.307952	0.139371	2.20959	0.0271337	0.721199	0.141945	not-siginficant	NA
737	2900093K20Rik	33.6968	0.933891	0.434889	2.14742	0.0317595	0.736929	0.132574	not-siginficant	NA		882	4930414N06Rik	435.204	0.308163	0.156551	1.96845	0.0490163	0.787175	0.103929	not-siginficant	NA
8851	Gm14266	412.955	0.344059	0.160296	2.1464	0.0318408	0.737799	0.132062	not-siginficant	NA		19146	Phf6	737.802	0.308675	0.148649	2.07654	0.0378442	0.748323	0.125911	not-siginficant	NA
5331	Crim1	356.955	-0.533834	0.24873	-2.14624	0.031854	0.737799	0.132062	not-siginficant	NA		4438	Cd96	599.81	0.309476	0.155926	1.98476	0.0471708	0.786535	0.104282	not-siginficant	NA
13396	Gm5667	20.4813	1.1913	0.555275	2.14542	0.0319195	0.738008	0.131939	not-siginficant	NA		678	2610301B20Rik	2193.95	0.309796	0.1448	2.13947	0.0323974	0.739057	0.131322	not-siginficant	NA
25859	Zranb3	748.843	0.290751	0.135522	2.14541	0.03192	0.738008	0.131939	not-siginficant	NA		1747	9330159M07Rik	441.06	0.310187	0.158143	1.96143	0.0498289	0.78774	0.103617	not-siginficant	NA
3462	Bbs5	2743.2	0.300288	0.140026	2.14452	0.0319914	0.738962	0.131378	not-siginficant	NA		4088	Catspere1	1483.91	0.31045	0.152926	2.03007	0.0423496	0.763679	0.117089	not-siginficant	NA
19950	Prss16	5.15204	-2.6179	1.22095	-2.14414	0.0320217	0.738962	0.131378	not-siginficant	NA		1472	4933402J10Rik	1935.81	0.311809	0.125685	2.48088	0.0131058	0.636369	0.196291	not-siginficant	NA
893	4930421C12Rik	34.5028	1.01015	0.471192	2.14383	0.0320469	0.738962	0.131378	not-siginficant	NA		22999	Sun3	2457.2	0.312118	0.149611	2.0862	0.0369609	0.747757	0.12624	not-siginficant	NA
17042	Mical1	29.7253	-1.04092	0.485665	-2.14328	0.0320907	0.739057	0.131322	not-siginficant	NA		414	1700066M21Rik	1510.46	0.312937	0.143918	2.17442	0.0296736	0.733577	0.134554	not-siginficant	NA
18190	Nr2f6	110.665	-0.631527	0.294869	-2.14172	0.032216	0.739057	0.131322	not-siginficant	NA		3158	Atg4c	1152.48	0.312976	0.136197	2.29797	0.0215636	0.690223	0.16101	not-siginficant	NA
2367	Afap1l2	70.5283	-0.69033	0.322392	-2.14127	0.0322519	0.739057	0.131322	not-siginficant	NA		20119	Ptpn20	3524.28	0.314291	0.136051	2.3101	0.0208827	0.689057	0.161745	not-siginficant	NA
2095	Acacb	347.169	-0.375232	0.175278	-2.14078	0.0322915	0.739057	0.131322	not-siginficant	NA		19223	Pih1d2	1137.96	0.314565	0.147425	2.13374	0.0328643	0.739057	0.131322	not-siginficant	NA
20420	Rassf3	239.607	-0.429967	0.20087	-2.14053	0.0323123	0.739057	0.131322	not-siginficant	NA		22625	Spef2	2352.09	0.315012	0.150346	2.09524	0.0361499	0.746492	0.126975	not-siginficant	NA
25538	Zfp503	74.7166	-0.656773	0.306957	-2.13963	0.0323851	0.739057	0.131322	not-siginficant	NA		25184	Xpo4	2541.78	0.316292	0.139638	2.26508	0.0235076	0.697543	0.156429	not-siginficant	NA
678	2610301B20Rik	2193.95	0.309796	0.1448	2.13947	0.0323974	0.739057	0.131322	not-siginficant	NA		5189	Cops3	3026.16	0.316971	0.151605	2.09077	0.0365488	0.747757	0.12624	not-siginficant	NA
4236	Ccdc62	5270.75	0.278688	0.130264	2.13941	0.0324027	0.739057	0.131322	not-siginficant	NA		18589	Orc5	1155.05	0.317437	0.157367	2.01718	0.0436769	0.766788	0.115325	not-siginficant	NA
6774	Epyc	729.404	0.327607	0.153132	2.13937	0.0324054	0.739057	0.131322	not-siginficant	NA		832	4921539H07Rik	405.249	0.317458	0.154092	2.06019	0.0393806	0.751518	0.124061	not-siginficant	NA
17188	Mmp2	95.5882	-0.766695	0.35841	-2.13916	0.0324231	0.739057	0.131322	not-siginficant	NA		7898	Glipr1l1	1843.23	0.318683	0.13113	2.43028	0.0150872	0.650056	0.18705	not-siginficant	NA
2284	Adck2	275.563	-0.379674	0.177533	-2.13861	0.0324671	0.739057	0.131322	not-siginficant	NA		25561	Zfp558	898.167	0.319109	0.147057	2.16997	0.0300095	0.733577	0.134554	not-siginficant	NA
4379	Cd248	135.014	-0.632067	0.29561	-2.13818	0.0325022	0.739057	0.131322	not-siginficant	NA		481	1700101I11Rik	351.661	0.319476	0.157911	2.02315	0.043058	0.765676	0.115955	not-siginficant	NA
25256	Zbbx	11699.3	0.321964	0.150597	2.13792	0.0325229	0.739057	0.131322	not-siginficant	NA		25596	Zfp626	946.879	0.320271	0.161155	1.98735	0.0468841	0.785801	0.104687	not-siginficant	NA
1518	4933413C19Rik	131.418	0.542366	0.25372	2.13765	0.0325449	0.739057	0.131322	not-siginficant	NA		928	4930432H08Rik	470.816	0.320378	0.155211	2.06415	0.0390039	0.749262	0.125366	not-siginficant	NA
13844	Gm7748	4.06409	3.64214	1.70479	2.13642	0.0326453	0.739057	0.131322	not-siginficant	NA		25256	Zbbx	11699.3	0.321964	0.150597	2.13792	0.0325229	0.739057	0.131322	not-siginficant	NA
5490	Ctss	167.429	-0.532269	0.249168	-2.13618	0.0326646	0.739057	0.131322	not-siginficant	NA		10047	Gm2511	560.01	0.321967	0.146893	2.19185	0.0283906	0.72772	0.138035	not-siginficant	NA
7295	Fdxr	992.743	-0.395363	0.185168	-2.13516	0.0327483	0.739057	0.131322	not-siginficant	NA		21257	Rwdd1	838.31	0.323181	0.14988	2.15626	0.0310632	0.734451	0.134037	not-siginficant	NA
5150	Col6a3	294.089	-0.419669	0.196559	-2.13508	0.0327549	0.739057	0.131322	not-siginficant	NA		22574	Spata31	6862.33	0.323369	0.148591	2.17624	0.0295376	0.733577	0.134554	not-siginficant	NA
1306	4930558K02Rik	513.817	0.410505	0.192287	2.13485	0.0327731	0.739057	0.131322	not-siginficant	NA		9693	Gm20389	749.315	0.324238	0.146041	2.22018	0.0264064	0.721199	0.141945	not-siginficant	NA
18782	Parpbp	809.198	0.354664	0.166133	2.13482	0.032776	0.739057	0.131322	not-siginficant	NA		22050	Slc35a3	960.157	0.324508	0.153179	2.11849	0.0341338	0.739755	0.130912	not-siginficant	NA
22555	Spam1	2123.74	0.294659	0.138027	2.13479	0.0327778	0.739057	0.131322	not-siginficant	NA		6492	Efhc2	1302.02	0.324513	0.146978	2.2079	0.0272515	0.72229	0.141288	not-siginficant	NA
25872	Zscan30	87.6198	0.587525	0.275216	2.13478	0.0327794	0.739057	0.131322	not-siginficant	NA		817	4921522P10Rik	1153.43	0.325345	0.157246	2.06902	0.0385441	0.748323	0.125911	not-siginficant	NA
16737	Mapkapk2	1199.82	-0.276967	0.129757	-2.13451	0.0328012	0.739057	0.131322	not-siginficant	NA		211	1700020N15Rik	740.49	0.325476	0.157014	2.07291	0.0381802	0.748323	0.125911	not-siginficant	NA
21416	Scn3b	23.654	-1.412	0.66159	-2.13425	0.0328224	0.739057	0.131322	not-siginficant	NA		6691	Enkur	5184.9	0.325741	0.119622	2.72308	0.00646768	0.569662	0.244383	not-siginficant	NA
395	1700061N14Rik	1264.05	0.286224	0.134128	2.13395	0.0328466	0.739057	0.131322	not-siginficant	NA		7941	Gm10044	425.419	0.327508	0.163058	2.00853	0.044587	0.770744	0.11309	not-siginficant	NA
7174	Fasn	6926.77	-0.24234	0.11357	-2.13383	0.032857	0.739057	0.131322	not-siginficant	NA		6774	Epyc	729.404	0.327607	0.153132	2.13937	0.0324054	0.739057	0.131322	not-siginficant	NA
24061	Tpp2	11903	0.292229	0.136952	2.13381	0.0328581	0.739057	0.131322	not-siginficant	NA		4132	Cc2d2b	2512.57	0.328771	0.140132	2.34614	0.0189687	0.679473	0.167828	not-siginficant	NA
19223	Pih1d2	1137.96	0.314565	0.147425	2.13374	0.0328643	0.739057	0.131322	not-siginficant	NA		17023	Mgat4d	2327.91	0.329086	0.163252	2.01582	0.0438192	0.767237	0.115071	not-siginficant	NA
5294	Cpxcr1	850.717	0.354912	0.166366	2.13332	0.0328981	0.739057	0.131322	not-siginficant	NA		4262	Ccdc88a	7442.75	0.329597	0.156221	2.10982	0.0348742	0.740811	0.130292	not-siginficant	NA
5475	Ctps2	204.463	-0.426283	0.199894	-2.13255	0.032962	0.739057	0.131322	not-siginficant	NA		25666	Zfp780b	745.525	0.329642	0.162474	2.02889	0.0424693	0.764241	0.11677	not-siginficant	NA
19359	Plcb3	780.751	-0.276363	0.129602	-2.1324	0.0329738	0.739057	0.131322	not-siginficant	NA		3136	Atf2	4274.88	0.329653	0.144786	2.27683	0.0227962	0.693817	0.158755	not-siginficant	NA
1643	5730409E04Rik	163.913	-0.480649	0.225436	-2.13209	0.0329996	0.739057	0.131322	not-siginficant	NA		17520	Mttp	1156.66	0.330478	0.131825	2.50694	0.0121781	0.636369	0.196291	not-siginficant	NA
21638	Sesn2	1714.06	-0.25762	0.120835	-2.13199	0.0330077	0.739057	0.131322	not-siginficant	NA		19716	Ppp1r42	2353.3	0.332034	0.156342	2.12377	0.0336893	0.739755	0.130912	not-siginficant	NA
7408	Flna	2518.11	-0.274037	0.128546	-2.13182	0.0330214	0.739057	0.131322	not-siginficant	NA		1975	Abca16	3827.27	0.333145	0.143139	2.32741	0.0199434	0.68221	0.166082	not-siginficant	NA
15220	Ifi214	5.28417	2.57586	1.20863	2.13123	0.0330705	0.739292	0.131184	not-siginficant	NA		714	2810408I11Rik	1296.18	0.33327	0.131788	2.52884	0.011444	0.636369	0.196291	not-siginficant	NA
22204	Slc9a9	68.9479	-0.690733	0.324295	-2.12996	0.0331753	0.739292	0.131184	not-siginficant	NA		25019	Wdr17	474.287	0.333608	0.16924	1.97121	0.0486995	0.787175	0.103929	not-siginficant	NA
1338	4930570E03Rik	1520.2	0.289545	0.135948	2.12983	0.0331855	0.739292	0.131184	not-siginficant	NA		1641	5730403I07Rik	339.83	0.333711	0.160561	2.0784	0.0376723	0.748323	0.125911	not-siginficant	NA
4453	Cdc27	5957.18	0.307911	0.144579	2.12971	0.0331959	0.739292	0.131184	not-siginficant	NA		2446	AI987944	1716.11	0.334208	0.141678	2.35892	0.0183283	0.669581	0.174197	not-siginficant	NA
3792	Btnl10	901.814	-0.299251	0.140527	-2.12949	0.0332135	0.739292	0.131184	not-siginficant	NA		13257	Gm5142	3347.2	0.334768	0.118959	2.81415	0.00489071	0.529895	0.27581	not-siginficant	NA
13939	Gm8181	21.1357	1.15313	0.541552	2.12931	0.0332283	0.739292	0.131184	not-siginficant	NA		16362	Lrif1	2915.72	0.334985	0.165594	2.02294	0.0430796	0.765676	0.115955	not-siginficant	NA
7718	Gata1	465.388	-0.370657	0.174083	-2.1292	0.0332381	0.739292	0.131184	not-siginficant	NA		25499	Zfp397	1429.98	0.335525	0.155966	2.15128	0.0314544	0.735154	0.133622	not-siginficant	NA
2497	Akr1a1	3303.76	-0.262226	0.123173	-2.12893	0.0332603	0.739292	0.131184	not-siginficant	NA		24213	Trmt10b	919.465	0.337674	0.137557	2.4548	0.0140963	0.648301	0.188224	not-siginficant	NA
23618	Tm6sf1	89.6907	-0.578407	0.271752	-2.12843	0.0333012	0.739375	0.131135	not-siginficant	NA		8763	Gm13941	1234.38	0.337914	0.166194	2.03324	0.0420279	0.761058	0.118582	not-siginficant	NA
15181	Ica1l	3926.79	0.247478	0.1163	2.12793	0.0333426	0.739375	0.131135	not-siginficant	NA		7788	Gdpd4	1238.92	0.338478	0.141088	2.39906	0.016437	0.657646	0.182008	not-siginficant	NA
13346	Gm5518	75.174	-0.630712	0.296409	-2.12785	0.0333497	0.739375	0.131135	not-siginficant	NA		4020	Capza1-ps1	916.388	0.338545	0.134136	2.52389	0.0116063	0.636369	0.196291	not-siginficant	NA
16545	Lypla1	687.741	0.405142	0.1905	2.12673	0.0334427	0.739543	0.131037	not-siginficant	NA		1301	4930558C23Rik	1901.7	0.338592	0.151459	2.23553	0.0253824	0.712704	0.147091	not-siginficant	NA
24431	Tubb4a	5.37486	2.97169	1.3973	2.12673	0.0334427	0.739543	0.131037	not-siginficant	NA		10705	Gm32051	771.166	0.339627	0.165749	2.04904	0.0404586	0.754731	0.122208	not-siginficant	NA
1775	9530002B09Rik	110.765	0.583752	0.274523	2.12642	0.0334685	0.739543	0.131037	not-siginficant	NA		12491	Gm47368	431.129	0.341163	0.169765	2.00962	0.0444712	0.770421	0.113272	not-siginficant	NA
2162	Acsf2	496.817	-0.388177	0.182553	-2.12638	0.0334715	0.739543	0.131037	not-siginficant	NA		25794	Zgrf1	827.897	0.343969	0.156124	2.20317	0.0275826	0.722896	0.140924	not-siginficant	NA
7544	Fsd1l	858.411	0.364384	0.171427	2.12559	0.0335375	0.739755	0.130912	not-siginficant	NA		8851	Gm14266	412.955	0.344059	0.160296	2.1464	0.0318408	0.737799	0.132062	not-siginficant	NA
25066	Wdr78	4480.17	0.256531	0.120744	2.12458	0.0336213	0.739755	0.130912	not-siginficant	NA		113	1700008P02Rik	970.665	0.344382	0.139551	2.46779	0.0135951	0.640591	0.193419	not-siginficant	NA
20626	Rgmb	358.263	-0.355128	0.167181	-2.12421	0.0336522	0.739755	0.130912	not-siginficant	NA		15257	Ift74	7617.52	0.344432	0.136999	2.51411	0.0119332	0.636369	0.196291	not-siginficant	NA
15057	Hr	174.679	-0.481737	0.226796	-2.1241	0.0336621	0.739755	0.130912	not-siginficant	NA		1240	4930544L04Rik	525.059	0.344687	0.148151	2.32659	0.019987	0.6828	0.165706	not-siginficant	NA
534	1700122O11Rik	249.482	0.384967	0.181247	2.12399	0.0336711	0.739755	0.130912	not-siginficant	NA		15097	Hsf2	1623.95	0.345656	0.1422	2.43077	0.0150668	0.650056	0.18705	not-siginficant	NA
19716	Ppp1r42	2353.3	0.332034	0.156342	2.12377	0.0336893	0.739755	0.130912	not-siginficant	NA		1277	4930555A03Rik	499.164	0.347072	0.156983	2.21088	0.027044	0.721199	0.141945	not-siginficant	NA
19641	Ppic	42.3737	-1.04489	0.492201	-2.1229	0.0337624	0.739755	0.130912	not-siginficant	NA		5200	Coq10b	948.733	0.347155	0.173638	1.9993	0.045576	0.776376	0.109928	not-siginficant	NA
20101	Ptma	2901.79	-0.309158	0.145636	-2.12282	0.0337691	0.739755	0.130912	not-siginficant	NA		20756	Rmdn2	5726	0.34718	0.137388	2.52701	0.0115038	0.636369	0.196291	not-siginficant	NA
23031	Svil	550.354	-0.361486	0.170325	-2.12233	0.0338102	0.739755	0.130912	not-siginficant	NA		7091	Fam227b	2476.47	0.347641	0.151619	2.29286	0.021856	0.690652	0.16074	not-siginficant	NA
18140	Npc1	282.354	-0.375564	0.177007	-2.12175	0.0338591	0.739755	0.130912	not-siginficant	NA		12184	Gm45025	603.275	0.350372	0.165847	2.11262	0.0346334	0.740131	0.130691	not-siginficant	NA
18322	Nuf2	3004.08	0.281862	0.132862	2.12146	0.0338828	0.739755	0.130912	not-siginficant	NA		24553	Ube2n-ps1	355.36	0.3513	0.170243	2.06352	0.0390635	0.749296	0.125347	not-siginficant	NA
6064	Dmrtc1c1	8.76657	2.09796	0.988982	2.12134	0.0338936	0.739755	0.130912	not-siginficant	NA		2659	Ankar	5067.74	0.35179	0.153266	2.2953	0.021716	0.690652	0.16074	not-siginficant	NA
7600	Fzd1	224.192	-0.427739	0.201655	-2.12114	0.0339098	0.739755	0.130912	not-siginficant	NA		6142	Dnal1	876.287	0.352476	0.155098	2.27259	0.0230508	0.695011	0.158008	not-siginficant	NA
16430	Lrrc69	1395.92	0.372318	0.175576	2.12055	0.0339598	0.739755	0.130912	not-siginficant	NA		2620	Amn1	2984.73	0.353354	0.134428	2.62858	0.00857424	0.603729	0.219158	not-siginficant	NA
13418	Gm5789	5.23356	2.54548	1.20046	2.12041	0.0339715	0.739755	0.130912	not-siginficant	NA		6324	Dydc2	1558.82	0.353495	0.129524	2.72919	0.00634894	0.564968	0.247976	not-siginficant	NA
1281	4930555G07Rik	70.9378	0.684892	0.323011	2.12034	0.0339777	0.739755	0.130912	not-siginficant	NA		4487	Cdh13	277.77	0.353555	0.175589	2.01353	0.0440584	0.767899	0.114696	not-siginficant	NA
4400	Cd3eap	203.744	-0.489077	0.230675	-2.1202	0.0339896	0.739755	0.130912	not-siginficant	NA		18782	Parpbp	809.198	0.354664	0.166133	2.13482	0.032776	0.739057	0.131322	not-siginficant	NA
16403	Lrrc34	9019.2	0.295229	0.139256	2.12004	0.0340024	0.739755	0.130912	not-siginficant	NA		5294	Cpxcr1	850.717	0.354912	0.166366	2.13332	0.0328981	0.739057	0.131322	not-siginficant	NA
21769	Shisa6	37.3661	-0.945814	0.446228	-2.11958	0.0340417	0.739755	0.130912	not-siginficant	NA		14587	Gt(ROSA)26Sor	537.719	0.355077	0.175986	2.01764	0.0436289	0.766788	0.115325	not-siginficant	NA
15419	Inf2	129.527	-0.546942	0.258094	-2.11916	0.0340773	0.739755	0.130912	not-siginficant	NA		15587	Itgb3bp	1830.01	0.355931	0.1365	2.60756	0.00911897	0.609324	0.215151	not-siginficant	NA
11730	Gm42702	4.52209	2.68729	1.26849	2.11849	0.0341336	0.739755	0.130912	not-siginficant	NA		2689	Ankrd31	2425.48	0.355932	0.15453	2.30331	0.0212614	0.689057	0.161745	not-siginficant	NA
22050	Slc35a3	960.157	0.324508	0.153179	2.11849	0.0341338	0.739755	0.130912	not-siginficant	NA		25757	Zfp974	427.848	0.356112	0.170945	2.08319	0.0372335	0.747757	0.12624	not-siginficant	NA
24270	Trpv5	9.24153	1.74744	0.824986	2.11815	0.0341626	0.739755	0.130912	not-siginficant	NA		6813	Erich6b	369.026	0.356174	0.17412	2.04556	0.0407994	0.754731	0.122208	not-siginficant	NA
17415	Ms4a20	5387.77	0.263161	0.124244	2.1181	0.0341667	0.739755	0.130912	not-siginficant	NA		22217	Slco6d1	2148.93	0.356741	0.145452	2.45264	0.0141811	0.648682	0.187968	not-siginficant	NA
7402	Flacc1	3419.24	0.252661	0.119345	2.11707	0.0342539	0.740131	0.130691	not-siginficant	NA		1319	4930563M21Rik	711.179	0.357101	0.152269	2.34519	0.0190173	0.680183	0.167374	not-siginficant	NA
15864	Kif18a	965.194	0.392488	0.185415	2.1168	0.0342766	0.740131	0.130691	not-siginficant	NA		13722	Gm7135	1621.22	0.357727	0.143925	2.48551	0.0129367	0.636369	0.196291	not-siginficant	NA
16363	Lrig1	385.858	-0.380389	0.179837	-2.11518	0.0344145	0.740131	0.130691	not-siginficant	NA		9729	Gm20604	852.177	0.358179	0.146525	2.4445	0.0145054	0.649479	0.187435	not-siginficant	NA
2748	Anxa5	557.124	-0.351783	0.166319	-2.11511	0.0344205	0.740131	0.130691	not-siginficant	NA		24255	Trpd52l3	3211.06	0.358825	0.142796	2.51285	0.0119761	0.636369	0.196291	not-siginficant	NA
25594	Zfp622	814.294	-0.296703	0.140295	-2.11485	0.0344423	0.740131	0.130691	not-siginficant	NA		23308	Tcp11x2	1217.88	0.359471	0.173521	2.07164	0.0382994	0.748323	0.125911	not-siginficant	NA
8474	Gm12589	6.80166	2.69164	1.27288	2.11461	0.0344635	0.740131	0.130691	not-siginficant	NA		5825	Ddias	3838.19	0.360002	0.158073	2.27745	0.0227596	0.693817	0.158755	not-siginficant	NA
1024	4930461G14Rik	349.696	0.367624	0.173856	2.11453	0.0344698	0.740131	0.130691	not-siginficant	NA		17530	Muc16	817.246	0.360355	0.179465	2.00794	0.0446495	0.7708	0.113059	not-siginficant	NA
22130	Slc48a1	743.005	-0.343184	0.16234	-2.11399	0.0345164	0.740131	0.130691	not-siginficant	NA		17412	Ms4a14	20447.2	0.360585	0.149809	2.40696	0.0160858	0.657646	0.182008	not-siginficant	NA
3448	BB031773	3.62754	-3.33189	1.57616	-2.11393	0.0345216	0.740131	0.130691	not-siginficant	NA		7101	Fam24a	916.437	0.361767	0.134692	2.68589	0.00723379	0.58547	0.232495	not-siginficant	NA
4220	Ccdc39	5670.27	0.286167	0.135392	2.11362	0.0345476	0.740131	0.130691	not-siginficant	NA		11004	Gm35216	347.842	0.361799	0.177143	2.04242	0.0411101	0.756684	0.121086	not-siginficant	NA
21346	Sash3	21.8278	-1.10844	0.524428	-2.11361	0.0345486	0.740131	0.130691	not-siginficant	NA		21347	Sass6	2263.45	0.363272	0.138173	2.62911	0.00856078	0.603729	0.219158	not-siginficant	NA
283	1700029M03Rik	344.087	0.472825	0.223762	2.11307	0.0345946	0.740131	0.130691	not-siginficant	NA		7544	Fsd1l	858.411	0.364384	0.171427	2.12559	0.0335375	0.739755	0.130912	not-siginficant	NA
21949	Slc24a3	1112.37	-0.271484	0.128483	-2.11299	0.0346014	0.740131	0.130691	not-siginficant	NA		1444	4932414N04Rik	4464.55	0.365108	0.143696	2.54083	0.0110589	0.626629	0.20299	not-siginficant	NA
18499	Olfr307	7.42335	2.13057	1.00836	2.11291	0.0346082	0.740131	0.130691	not-siginficant	NA		5335	Cript	2228.16	0.365519	0.137987	2.64894	0.00807453	0.602307	0.220182	not-siginficant	NA
12184	Gm45025	603.275	0.350372	0.165847	2.11262	0.0346334	0.740131	0.130691	not-siginficant	NA		192	1700019A02Rik	3094.11	0.365867	0.126038	2.90282	0.00369816	0.481198	0.317676	not-siginficant	NA
15885	Kif3c	129.794	-0.495385	0.234529	-2.11225	0.0346646	0.740131	0.130691	not-siginficant	NA		10832	Gm33472	306.314	0.365989	0.184629	1.98229	0.0474467	0.787175	0.103929	not-siginficant	NA
5524	Cx3cl1	191.231	-0.529555	0.250713	-2.11219	0.03467	0.740131	0.130691	not-siginficant	NA		22216	Slco6c1	5596.88	0.366478	0.159725	2.29443	0.021766	0.690652	0.16074	not-siginficant	NA
11260	Gm37366	28.5381	1.1526	0.545899	2.11138	0.0347399	0.740811	0.130292	not-siginficant	NA		193	1700019C18Rik	374.696	0.366518	0.16787	2.18335	0.0290104	0.733577	0.134554	not-siginficant	NA
3529	Bcar3	462.125	-0.323647	0.153331	-2.11077	0.0347921	0.740811	0.130292	not-siginficant	NA		3864	C2cd6	21976.6	0.366659	0.161376	2.27207	0.023082	0.695011	0.158008	not-siginficant	NA
4262	Ccdc88a	7442.75	0.329597	0.156221	2.10982	0.0348742	0.740811	0.130292	not-siginficant	NA		4814	Chrna1	483.439	0.366708	0.169639	2.1617	0.0306416	0.733577	0.134554	not-siginficant	NA
3054	Arx	123.276	-0.579332	0.274621	-2.10957	0.0348954	0.740811	0.130292	not-siginficant	NA		1837	A26c3	3793.39	0.366861	0.161631	2.26974	0.0232232	0.697523	0.156442	not-siginficant	NA
10562	Gm30641	21.3891	1.21384	0.575467	2.10932	0.0349174	0.740811	0.130292	not-siginficant	NA		1024	4930461G14Rik	349.696	0.367624	0.173856	2.11453	0.0344698	0.740131	0.130691	not-siginficant	NA
19914	Prr13	216.592	-0.499104	0.236677	-2.10879	0.0349623	0.740811	0.130292	not-siginficant	NA		2479	Akap14	616.954	0.368788	0.160666	2.29537	0.021712	0.690652	0.16074	not-siginficant	NA
5213	Coro1c	931.889	-0.291309	0.138152	-2.1086	0.0349788	0.740811	0.130292	not-siginficant	NA		794	4921504E06Rik	1185.35	0.368964	0.143595	2.56948	0.0101851	0.609324	0.215151	not-siginficant	NA
2990	Arl6	1072.87	0.292978	0.138985	2.10798	0.0350323	0.740811	0.130292	not-siginficant	NA		24567	Ube3a	2153.53	0.371823	0.163019	2.28085	0.0225573	0.69373	0.15881	not-siginficant	NA
10594	Gm3099	27.1513	1.13776	0.539748	2.10795	0.0350354	0.740811	0.130292	not-siginficant	NA		16430	Lrrc69	1395.92	0.372318	0.175576	2.12055	0.0339598	0.739755	0.130912	not-siginficant	NA
22109	Slc3a2	4893.38	-0.281594	0.1336	-2.10773	0.0350543	0.740811	0.130292	not-siginficant	NA		23752	Tmem184c	1359.85	0.373143	0.161972	2.30375	0.0212364	0.689057	0.161745	not-siginficant	NA
21621	Serpinb9h	6.50898	2.12096	1.00632	2.10765	0.0350611	0.740811	0.130292	not-siginficant	NA		22418	Snrnp48	350.486	0.373178	0.164887	2.26324	0.0236211	0.697543	0.156429	not-siginficant	NA
231	1700023G09Rik	118.323	0.574967	0.272927	2.10667	0.0351464	0.740811	0.130292	not-siginficant	NA		8867	Gm14303	888.419	0.373682	0.164201	2.27575	0.0228608	0.693882	0.158714	not-siginficant	NA
18849	Pcdhb16	7.90757	1.87973	0.892323	2.10656	0.0351555	0.740811	0.130292	not-siginficant	NA		25876	Zswim2	5198.07	0.373733	0.138473	2.69896	0.00695558	0.579147	0.237211	not-siginficant	NA
9491	Gm18003	102.21	0.576216	0.273543	2.10649	0.0351618	0.740811	0.130292	not-siginficant	NA		14864	Herc6	795.046	0.374233	0.161193	2.32165	0.0202519	0.684821	0.164423	not-siginficant	NA
18688	Pabpc4	325.257	-0.377437	0.17919	-2.10635	0.0351739	0.740811	0.130292	not-siginficant	NA		20429	Rb1cc1	20894.3	0.376188	0.16942	2.22045	0.0263885	0.721199	0.141945	not-siginficant	NA
20631	Rgs12	4008.19	-0.229749	0.10908	-2.10625	0.0351825	0.740811	0.130292	not-siginficant	NA		23525	Tia1	520.067	0.377357	0.167037	2.25912	0.0238757	0.697543	0.156429	not-siginficant	NA
23738	Tmem176b	1233.04	-0.332077	0.157685	-2.10596	0.0352082	0.740811	0.130292	not-siginficant	NA		8764	Gm13942	669.581	0.378978	0.155059	2.44409	0.0145217	0.649479	0.187435	not-siginficant	NA
20649	Rgsl1	1815.04	0.272995	0.129636	2.10586	0.0352168	0.740811	0.130292	not-siginficant	NA		815	4921521D15Rik	306.06	0.380924	0.183676	2.0739	0.038089	0.748323	0.125911	not-siginficant	NA
25497	Zfp39	5663.39	0.23781	0.112973	2.10501	0.0352907	0.741706	0.129768	not-siginficant	NA		1329	4930567K20Rik	1070.8	0.381504	0.153156	2.49095	0.0127403	0.636369	0.196291	not-siginficant	NA
18941	Pdcl3	231.477	-0.400126	0.190139	-2.10439	0.0353448	0.741706	0.129768	not-siginficant	NA		4190	Ccdc175	5154.4	0.381817	0.14667	2.60323	0.00923495	0.609324	0.215151	not-siginficant	NA
13768	Gm7361	206.647	0.457104	0.217215	2.10438	0.0353453	0.741706	0.129768	not-siginficant	NA		983	4930448C13Rik	269.258	0.383174	0.190583	2.01053	0.0443747	0.770163	0.113418	not-siginficant	NA
5946	Dgkz	444.787	-0.342935	0.163054	-2.1032	0.0354486	0.742321	0.129408	not-siginficant	NA		16174	Lef1	2228.8	0.384157	0.115173	3.33549	0.000851487	0.302045	0.519929	not-siginficant	NA
17028	Mgl2	25.1032	-1.05743	0.50279	-2.10312	0.0354557	0.742321	0.129408	not-siginficant	NA		164	1700016D06Rik	1849.58	0.384313	0.1381	2.78285	0.00538832	0.549879	0.259733	not-siginficant	NA
11838	Gm43185	14.8144	1.53431	0.729558	2.10306	0.0354605	0.742321	0.129408	not-siginficant	NA		2728	Ano5	312.768	0.384354	0.194636	1.97474	0.0482981	0.787175	0.103929	not-siginficant	NA
19393	Plekhb1	129.842	-0.506437	0.241023	-2.1012	0.0356235	0.743784	0.128553	not-siginficant	NA		534	1700122O11Rik	249.482	0.384967	0.181247	2.12399	0.0336711	0.739755	0.130912	not-siginficant	NA
20999	Rpl36a	300.028	-0.424486	0.20203	-2.1011	0.0356324	0.743784	0.128553	not-siginficant	NA		591	2010109A12Rik	483.31	0.386204	0.162803	2.37221	0.017682	0.667686	0.175428	not-siginficant	NA
17537	Muc5ac	19.8901	1.16871	0.556306	2.10084	0.0356551	0.743784	0.128553	not-siginficant	NA		22560	Spata1	7178.7	0.387234	0.149865	2.58389	0.0097692	0.609324	0.215151	not-siginficant	NA
20070	Ptch1	690.57	-0.327748	0.156011	-2.1008	0.0356585	0.743784	0.128553	not-siginficant	NA		7548	Fsip2	12338.1	0.388185	0.168898	2.29833	0.0215428	0.690223	0.16101	not-siginficant	NA
16863	Mdk	146.57	-0.538915	0.256569	-2.10047	0.0356879	0.743784	0.128553	not-siginficant	NA		16787	Matr3	6713.68	0.388284	0.154326	2.51599	0.0118698	0.636369	0.196291	not-siginficant	NA
3515	BC061237	1073.59	0.302638	0.144093	2.1003	0.0357028	0.743784	0.128553	not-siginficant	NA		22876	Steap2	393.195	0.392291	0.181351	2.16316	0.0305288	0.733577	0.134554	not-siginficant	NA
616	2310011J03Rik	443.997	-0.351618	0.167511	-2.09907	0.0358104	0.744498	0.128136	not-siginficant	NA		9459	Gm17611	1069.36	0.392472	0.176915	2.21843	0.0265258	0.721199	0.141945	not-siginficant	NA
2431	AI429214	2073.45	0.262785	0.12521	2.09875	0.0358388	0.744498	0.128136	not-siginficant	NA		15864	Kif18a	965.194	0.392488	0.185415	2.1168	0.0342766	0.740131	0.130691	not-siginficant	NA
1238	4930544G11Rik	8229.42	0.239078	0.113917	2.0987	0.0358438	0.744498	0.128136	not-siginficant	NA		9875	Gm21284	763.271	0.392579	0.14653	2.67916	0.0073806	0.586938	0.231408	not-siginficant	NA
1181	4930525C09Rik	300.657	0.442591	0.210898	2.0986	0.0358521	0.744498	0.128136	not-siginficant	NA		13526	Gm6185	2534.69	0.39263	0.15148	2.59197	0.00954287	0.609324	0.215151	not-siginficant	NA
14976	Hnrnpa0	6776.41	-0.368236	0.175575	-2.09732	0.0359653	0.74558	0.127506	not-siginficant	NA		10674	Gm31752	795.876	0.393061	0.173463	2.26597	0.0234533	0.697543	0.156429	not-siginficant	NA
6685	Endou	46.8717	-0.797159	0.380097	-2.09725	0.0359712	0.74558	0.127506	not-siginficant	NA		8011	Gm10297	5505.01	0.393208	0.159587	2.46391	0.0137429	0.640591	0.193419	not-siginficant	NA
974	4930447C04Rik	610.766	0.460359	0.219529	2.09703	0.0359905	0.74558	0.127506	not-siginficant	NA		5034	Cnbd1	539.413	0.393419	0.172718	2.27781	0.0227379	0.693817	0.158755	not-siginficant	NA
70	1700001J03Rik	4694.11	0.240924	0.11491	2.09663	0.0360262	0.745723	0.127423	not-siginficant	NA		14197	Gm9805	2522.68	0.393762	0.188015	2.09431	0.0362323	0.747004	0.126677	not-siginficant	NA
22106	Slc39a8	1981.69	0.264339	0.126116	2.09601	0.0360817	0.746274	0.127102	not-siginficant	NA		4699	Cfap36	14888.6	0.394823	0.128805	3.06529	0.0021746	0.428894	0.36765	not-siginficant	NA
16595	Maf1	2359.49	-0.277158	0.132264	-2.09549	0.0361273	0.746492	0.126975	not-siginficant	NA		3784	Btg1c	244.051	0.395971	0.201595	1.96419	0.0495079	0.787175	0.103929	not-siginficant	NA
22625	Spef2	2352.09	0.315012	0.150346	2.09524	0.0361499	0.746492	0.126975	not-siginficant	NA		23764	Tmem200a	438.7	0.396366	0.16436	2.41157	0.015884	0.654963	0.183783	not-siginficant	NA
7002	Fam133b	1159.55	0.276267	0.13191	2.09436	0.0362277	0.747004	0.126677	not-siginficant	NA		1597	4933436I01Rik	707.506	0.400957	0.173835	2.30654	0.0210805	0.689057	0.161745	not-siginficant	NA
14197	Gm9805	2522.68	0.393762	0.188015	2.09431	0.0362323	0.747004	0.126677	not-siginficant	NA		67	1700001G01Rik	636.463	0.401304	0.146575	2.73788	0.0061836	0.564897	0.248031	not-siginficant	NA
15805	Kctd15	126.362	-0.510969	0.244017	-2.09399	0.0362612	0.747004	0.126677	not-siginficant	NA		3144	Atf7ip2	1536.04	0.402822	0.154282	2.61094	0.00902941	0.609324	0.215151	not-siginficant	NA
25119	Wnt3	1713.72	-0.329859	0.157576	-2.09333	0.0363193	0.74704	0.126656	not-siginficant	NA		14228	Gm9892	586.116	0.403012	0.176643	2.2815	0.0225187	0.69343	0.158998	not-siginficant	NA
18709	Pafah1b3	529.786	-0.365381	0.174546	-2.09332	0.0363207	0.74704	0.126656	not-siginficant	NA		857	4930405D11Rik	459.822	0.403361	0.167961	2.40152	0.016327	0.657646	0.182008	not-siginficant	NA
21732	Sh3d19	1009.59	-0.322077	0.153925	-2.09244	0.0363996	0.747532	0.12637	not-siginficant	NA		22581	Spata4	21971.6	0.403417	0.131327	3.07186	0.00212732	0.427031	0.369541	not-siginficant	NA
20625	Rgma	646.945	-0.302335	0.144514	-2.09208	0.0364317	0.747532	0.12637	not-siginficant	NA		2679	Ankrd16	278.891	0.404081	0.199539	2.02507	0.04286	0.765676	0.115955	not-siginficant	NA
17705	Nacc2	814.936	-0.301202	0.143987	-2.09188	0.0364496	0.747532	0.12637	not-siginficant	NA		3870	C330018D20Rik	311.658	0.404536	0.20223	2.00037	0.0454599	0.775545	0.110393	not-siginficant	NA
19834	Prkcb	222.296	-0.425312	0.203327	-2.09176	0.0364601	0.747532	0.12637	not-siginficant	NA		18940	Pdcl2	15265.2	0.404682	0.135452	2.98764	0.0028114	0.44122	0.355345	not-siginficant	NA
4100	Cbarp	180.42	-0.446702	0.213651	-2.0908	0.0365462	0.747757	0.12624	not-siginficant	NA		16545	Lypla1	687.741	0.405142	0.1905	2.12673	0.0334427	0.739543	0.131037	not-siginficant	NA
5189	Cops3	3026.16	0.316971	0.151605	2.09077	0.0365488	0.747757	0.12624	not-siginficant	NA		6995	Fam126b	699.479	0.405387	0.169185	2.39612	0.0165696	0.657646	0.182008	not-siginficant	NA
24351	Ttc1	1858.27	0.235485	0.112686	2.08974	0.036641	0.747757	0.12624	not-siginficant	NA		7264	Fbxw27	256.719	0.405592	0.179616	2.25811	0.0239388	0.697543	0.156429	not-siginficant	NA
4239	Ccdc66	1310.76	0.298393	0.14282	2.08929	0.0366814	0.747757	0.12624	not-siginficant	NA		4250	Ccdc7b	4960.69	0.406381	0.155392	2.6152	0.00891739	0.609277	0.215185	not-siginficant	NA
351	1700047L14Rik	70.4391	0.635921	0.3045	2.08841	0.036761	0.747757	0.12624	not-siginficant	NA		19912	Prr11	688.595	0.40764	0.168882	2.41375	0.0157892	0.654963	0.183783	not-siginficant	NA
5445	Ctbp1	1395.39	-0.297562	0.142493	-2.08826	0.0367741	0.747757	0.12624	not-siginficant	NA		23051	Sycp2	9407.23	0.40869	0.174811	2.3379	0.0193925	0.681156	0.166754	not-siginficant	NA
4858	Cidea	196.423	-0.510116	0.244311	-2.08798	0.0367994	0.747757	0.12624	not-siginficant	NA		1306	4930558K02Rik	513.817	0.410505	0.192287	2.13485	0.0327731	0.739057	0.131322	not-siginficant	NA
4648	Cep57	7514.66	0.274565	0.131501	2.08793	0.0368037	0.747757	0.12624	not-siginficant	NA		4192	Ccdc178	3957.89	0.411357	0.143377	2.86906	0.00411693	0.487397	0.312117	not-siginficant	NA
7226	Fbxo21	3761.23	-0.258569	0.123844	-2.08787	0.0368097	0.747757	0.12624	not-siginficant	NA		4166	Ccdc148	828.089	0.412983	0.152415	2.70959	0.00673668	0.577637	0.238345	not-siginficant	NA
2868	Ar	460.145	-0.347259	0.166343	-2.08761	0.0368334	0.747757	0.12624	not-siginficant	NA		3051	Artn	177.392	0.414586	0.210573	1.96884	0.0489711	0.787175	0.103929	not-siginficant	NA
22999	Sun3	2457.2	0.312118	0.149611	2.0862	0.0369609	0.747757	0.12624	not-siginficant	NA		6850	Etaa1os	247.993	0.416577	0.200471	2.07799	0.0377103	0.748323	0.125911	not-siginficant	NA
11997	Gm43945	3.37613	3.32413	1.59447	2.08478	0.0370889	0.747757	0.12624	not-siginficant	NA		13261	Gm5152	1111.35	0.416599	0.153149	2.72022	0.00652379	0.570721	0.243576	not-siginficant	NA
16494	Ltbp2	390.059	-0.492568	0.236271	-2.08475	0.0370917	0.747757	0.12624	not-siginficant	NA		4734	Cftr	646.925	0.416654	0.154331	2.69973	0.00693949	0.579147	0.237211	not-siginficant	NA
18562	Olfr981	13.4233	1.50822	0.723456	2.08475	0.0370924	0.747757	0.12624	not-siginficant	NA		4217	Ccdc34os	251.844	0.41683	0.17731	2.35086	0.0187303	0.675516	0.170364	not-siginficant	NA
3014	Armcx6	94.6124	-0.620716	0.297758	-2.08463	0.0371025	0.747757	0.12624	not-siginficant	NA		7905	Glmn	495.602	0.417166	0.185008	2.25486	0.0241422	0.697543	0.156429	not-siginficant	NA
25170	Xlr4b	32.9415	1.08016	0.518163	2.08459	0.0371066	0.747757	0.12624	not-siginficant	NA		25654	Zfp759	718.395	0.417211	0.162529	2.56699	0.0102586	0.610484	0.214326	not-siginficant	NA
18721	Pak6	264.544	-0.550923	0.264285	-2.08458	0.0371074	0.747757	0.12624	not-siginficant	NA		13304	Gm5373	444.433	0.418542	0.18157	2.30513	0.0211593	0.689057	0.161745	not-siginficant	NA
8679	Gm13483	203.216	0.491105	0.235604	2.08445	0.0371193	0.747757	0.12624	not-siginficant	NA		1423	4931408C20Rik	1123.05	0.419397	0.160112	2.6194	0.00880851	0.604335	0.218722	not-siginficant	NA
1360	4930579C12Rik	372.049	0.510309	0.244836	2.08428	0.0371343	0.747757	0.12624	not-siginficant	NA		25672	Zfp788	439.641	0.421147	0.192138	2.19189	0.0283872	0.72772	0.138035	not-siginficant	NA
4718	Cfap97	18685.4	0.289393	0.138851	2.0842	0.0371418	0.747757	0.12624	not-siginficant	NA		1494	4933406K04Rik	1650.54	0.422775	0.13754	3.07383	0.00211332	0.427031	0.369541	not-siginficant	NA
1524	4933416E03Rik	29.0841	1.08028	0.518321	2.0842	0.0371419	0.747757	0.12624	not-siginficant	NA		9668	Gm20075	424.738	0.426563	0.192569	2.21512	0.0267517	0.721199	0.141945	not-siginficant	NA
5378	Cryzl2	143.773	-0.554969	0.266318	-2.08385	0.0371735	0.747757	0.12624	not-siginficant	NA		16450	Lrrd1	1276.28	0.427714	0.196046	2.18171	0.0291312	0.733577	0.134554	not-siginficant	NA
25757	Zfp974	427.848	0.356112	0.170945	2.08319	0.0372335	0.747757	0.12624	not-siginficant	NA		6855	Etfbkmt	323.212	0.428612	0.171722	2.49597	0.0125613	0.636369	0.196291	not-siginficant	NA
22877	Steap3	114.954	-0.565538	0.27149	-2.08309	0.0372428	0.747757	0.12624	not-siginficant	NA		4089	Catspere2	810.856	0.429479	0.168437	2.54979	0.0107788	0.62164	0.206461	not-siginficant	NA
18291	Nucb1	2186.8	-0.252454	0.121195	-2.08303	0.0372481	0.747757	0.12624	not-siginficant	NA		9047	Gm15441	156.907	0.430533	0.210965	2.04078	0.0412728	0.756911	0.120955	not-siginficant	NA
22657	Spink4	32.5429	-0.89461	0.429478	-2.08302	0.0372496	0.747757	0.12624	not-siginficant	NA		1462	4933400L20Rik	260.174	0.431192	0.184893	2.33212	0.0196944	0.681156	0.166754	not-siginficant	NA
10313	Gm28439	221.07	0.473966	0.227546	2.08295	0.0372562	0.747757	0.12624	not-siginficant	NA		9332	Gm16580	217.392	0.431994	0.220366	1.96035	0.0499554	0.789092	0.102873	not-siginficant	NA
15600	Itm2c	3460.48	-0.296778	0.142497	-2.08269	0.0372796	0.747757	0.12624	not-siginficant	NA		4086	Catsperb	2960.66	0.433664	0.168117	2.57954	0.00989333	0.609324	0.215151	not-siginficant	NA
11948	Gm43681	54.7728	0.820342	0.393952	2.08234	0.0373115	0.747819	0.126204	not-siginficant	NA		3526	Bcap29	7497.61	0.433765	0.161189	2.69103	0.0071232	0.583573	0.233905	not-siginficant	NA
8097	Gm10643	149.667	0.485878	0.233444	2.08134	0.0374023	0.748323	0.125911	not-siginficant	NA		1279	4930555F03Rik	350.295	0.434129	0.161348	2.69064	0.00713152	0.583573	0.233905	not-siginficant	NA
6853	Etfa	881.389	-0.279733	0.134413	-2.08114	0.0374206	0.748323	0.125911	not-siginficant	NA		15780	Kcnn3	158.941	0.438668	0.215395	2.03658	0.0416924	0.7599	0.119244	not-siginficant	NA
19804	Prep	637.44	-0.310231	0.149085	-2.0809	0.0374431	0.748323	0.125911	not-siginficant	NA		8743	Gm13835	740.425	0.438726	0.20121	2.18044	0.0292251	0.733577	0.134554	not-siginficant	NA
15448	Inppl1	2079.68	-0.267303	0.128523	-2.07981	0.0375428	0.748323	0.125911	not-siginficant	NA		25676	Zfp800	1730.83	0.441949	0.189003	2.33832	0.0193708	0.681156	0.166754	not-siginficant	NA
23116	Tacc2	497.198	-0.311616	0.149832	-2.07977	0.0375466	0.748323	0.125911	not-siginficant	NA		23799	Tmem243	570.623	0.442214	0.176306	2.50822	0.0121341	0.636369	0.196291	not-siginficant	NA
52	1500035N22Rik	123.212	0.565817	0.272063	2.07973	0.0375504	0.748323	0.125911	not-siginficant	NA		11872	Gm43379	292.286	0.442271	0.197825	2.23566	0.025374	0.712704	0.147091	not-siginficant	NA
18675	P3h1	679.166	-0.302181	0.145305	-2.07964	0.0375588	0.748323	0.125911	not-siginficant	NA		1181	4930525C09Rik	300.657	0.442591	0.210898	2.0986	0.0358521	0.744498	0.128136	not-siginficant	NA
3503	BC049715	3398.19	0.25013	0.120331	2.07868	0.0376469	0.748323	0.125911	not-siginficant	NA		25399	Zfp125	447.264	0.443436	0.198465	2.23433	0.0254616	0.713272	0.146745	not-siginficant	NA
1641	5730403I07Rik	339.83	0.333711	0.160561	2.0784	0.0376723	0.748323	0.125911	not-siginficant	NA		944	4930435N07Rik	346.308	0.445774	0.16785	2.65579	0.00791238	0.602307	0.220182	not-siginficant	NA
6850	Etaa1os	247.993	0.416577	0.200471	2.07799	0.0377103	0.748323	0.125911	not-siginficant	NA		5617	Cyp4f41-ps	191.667	0.446437	0.203344	2.19548	0.0281289	0.72767	0.138065	not-siginficant	NA
540	1700123O20Rik	607.062	0.281423	0.135452	2.07765	0.0377414	0.748323	0.125911	not-siginficant	NA		15194	Ide	13307.3	0.446462	0.143048	3.12107	0.00180197	0.392117	0.406584	not-siginficant	NA
189	1700018L02Rik	2868.86	0.240554	0.115793	2.07745	0.0377602	0.748323	0.125911	not-siginficant	NA		1373	4930581F22Rik	444.437	0.447189	0.166165	2.69124	0.00711871	0.583573	0.233905	not-siginficant	NA
16272	Litaf	653.292	-0.337307	0.162398	-2.07704	0.037798	0.748323	0.125911	not-siginficant	NA		22207	Slc9c1	6448.04	0.448617	0.163996	2.73553	0.00622802	0.564968	0.247976	not-siginficant	NA
23724	Tmem161b	1227.64	0.296854	0.142943	2.07673	0.0378261	0.748323	0.125911	not-siginficant	NA		13681	Gm6853	356.045	0.448643	0.18434	2.43377	0.0149423	0.649479	0.187435	not-siginficant	NA
19146	Phf6	737.802	0.308675	0.148649	2.07654	0.0378442	0.748323	0.125911	not-siginficant	NA		13425	Gm5800	589.459	0.451535	0.161645	2.79338	0.00521607	0.541963	0.266031	not-siginficant	NA
5637	Cyth3	2367.4	-0.235327	0.113341	-2.07628	0.0378678	0.748323	0.125911	not-siginficant	NA		9450	Gm17494	138.607	0.453123	0.230436	1.96637	0.0492555	0.787175	0.103929	not-siginficant	NA
23646	Tmco2	6973.93	0.273671	0.131821	2.07607	0.0378871	0.748323	0.125911	not-siginficant	NA		4017	Caps2	359.412	0.453841	0.190218	2.3859	0.0170374	0.661363	0.17956	not-siginficant	NA
18036	Nkx3-1	69.447	-0.679238	0.327207	-2.07587	0.0379064	0.748323	0.125911	not-siginficant	NA		9682	Gm20268	514.574	0.455016	0.177084	2.56949	0.0101849	0.609324	0.215151	not-siginficant	NA
22861	Stard8	593.441	-0.340351	0.163965	-2.07575	0.0379174	0.748323	0.125911	not-siginficant	NA		800	4921509C19Rik	524.455	0.455242	0.189889	2.39741	0.0165112	0.657646	0.182008	not-siginficant	NA
5831	Ddr1	1208.88	-0.889074	0.428354	-2.07556	0.0379347	0.748323	0.125911	not-siginficant	NA		13924	Gm8116	431.934	0.457086	0.173498	2.63453	0.00842546	0.603729	0.219158	not-siginficant	NA
22733	Srgap3	1632.9	-0.284305	0.137022	-2.07488	0.0379975	0.748323	0.125911	not-siginficant	NA		13768	Gm7361	206.647	0.457104	0.217215	2.10438	0.0353453	0.741706	0.129768	not-siginficant	NA
5597	Cyp2g1	3.45386	3.35612	1.61782	2.07447	0.0380354	0.748323	0.125911	not-siginficant	NA		4620	Cenpu	1741.34	0.457652	0.159359	2.87183	0.00408106	0.487397	0.312117	not-siginficant	NA
16383	Lrpap1	4011.46	-0.241384	0.116366	-2.07436	0.038046	0.748323	0.125911	not-siginficant	NA		696	2700099C18Rik	285.812	0.457986	0.20515	2.23245	0.0255855	0.713941	0.146338	not-siginficant	NA
23695	Tmem132a	106.238	-0.635471	0.306401	-2.07399	0.0380805	0.748323	0.125911	not-siginficant	NA		15749	Kcnip4	206.086	0.458726	0.211444	2.16949	0.0300456	0.733577	0.134554	not-siginficant	NA
815	4921521D15Rik	306.06	0.380924	0.183676	2.0739	0.038089	0.748323	0.125911	not-siginficant	NA		974	4930447C04Rik	610.766	0.460359	0.219529	2.09703	0.0359905	0.74558	0.127506	not-siginficant	NA
4293	Ccm2	592.668	-0.29154	0.14061	-2.0734	0.038135	0.748323	0.125911	not-siginficant	NA		9848	Gm21103	1010.8	0.460634	0.178709	2.57757	0.00994976	0.609324	0.215151	not-siginficant	NA
17414	Ms4a19	1734.56	0.305936	0.147584	2.07296	0.0381759	0.748323	0.125911	not-siginficant	NA		1343	4930572G02Rik	191.993	0.460765	0.202581	2.27448	0.0229374	0.693882	0.158714	not-siginficant	NA
211	1700020N15Rik	740.49	0.325476	0.157014	2.07291	0.0381802	0.748323	0.125911	not-siginficant	NA		528	1700121L03Rik	210.372	0.461878	0.21238	2.17477	0.0296474	0.733577	0.134554	not-siginficant	NA
17008	Mfsd5	346.351	-0.37047	0.178766	-2.07238	0.0382303	0.748323	0.125911	not-siginficant	NA		15783	Kcnq1ot1	309.938	0.462319	0.179366	2.57752	0.00995131	0.609324	0.215151	not-siginficant	NA
23422	Tex50	2306.48	0.288001	0.138995	2.07203	0.0382626	0.748323	0.125911	not-siginficant	NA		10889	Gm3417	3541.01	0.464671	0.162307	2.86292	0.00419761	0.491842	0.308174	not-siginficant	NA
21334	Sapcd2	20.4382	-1.3274	0.640749	-2.07164	0.0382986	0.748323	0.125911	not-siginficant	NA		283	1700029M03Rik	344.087	0.472825	0.223762	2.11307	0.0345946	0.740131	0.130691	not-siginficant	NA
23308	Tcp11x2	1217.88	0.359471	0.173521	2.07164	0.0382994	0.748323	0.125911	not-siginficant	NA		24207	Triqk	340.61	0.473335	0.1999	2.36787	0.0178911	0.667686	0.175428	not-siginficant	NA
19064	Pf4	52.1028	-0.809359	0.390799	-2.07103	0.0383557	0.748323	0.125911	not-siginficant	NA		10313	Gm28439	221.07	0.473966	0.227546	2.08295	0.0372562	0.747757	0.12624	not-siginficant	NA
7549	Fsip2l	962.408	0.297254	0.14354	2.07088	0.0383704	0.748323	0.125911	not-siginficant	NA		237	1700024J04Rik	202.356	0.474328	0.234612	2.02176	0.0432013	0.765676	0.115955	not-siginficant	NA
25014	Wdpcp	2169.46	0.253047	0.122227	2.07031	0.0384235	0.748323	0.125911	not-siginficant	NA		17225	Morc1	216.271	0.474605	0.215479	2.20256	0.0276258	0.722896	0.140924	not-siginficant	NA
7673	Galnt11	281.582	-0.379829	0.183475	-2.07019	0.0384344	0.748323	0.125911	not-siginficant	NA		24075	Tpt1-ps3	670.707	0.47575	0.157778	3.01532	0.00256709	0.437178	0.359342	not-siginficant	NA
15405	Impa2	176.553	-0.436466	0.210842	-2.07011	0.038442	0.748323	0.125911	not-siginficant	NA		823	4921528I07Rik	1231.34	0.476948	0.203434	2.34449	0.0190531	0.680524	0.167157	not-siginficant	NA
817	4921522P10Rik	1153.43	0.325345	0.157246	2.06902	0.0385441	0.748323	0.125911	not-siginficant	NA		23633	Tmc1	265.093	0.477955	0.18402	2.5973	0.00939611	0.609324	0.215151	not-siginficant	NA
7499	Foxp4	562.293	-0.335284	0.162064	-2.06883	0.038562	0.748323	0.125911	not-siginficant	NA		19731	Ppp2r3c	1983.38	0.482007	0.152253	3.16583	0.00154643	0.367461	0.434789	not-siginficant	NA
22764	Srsf11	3989.4	0.241682	0.116865	2.06804	0.0386363	0.748323	0.125911	not-siginficant	NA		16449	Lrrcc1	11726.2	0.483081	0.146176	3.30478	0.000950512	0.319656	0.495317	not-siginficant	NA
19244	Pim1	3845.7	-0.309385	0.149612	-2.06792	0.0386472	0.748323	0.125911	not-siginficant	NA		22897	Stk26	210.572	0.483498	0.245734	1.96756	0.0491182	0.787175	0.103929	not-siginficant	NA
16231	Lif	10.3997	-1.72842	0.836163	-2.06708	0.0387264	0.748323	0.125911	not-siginficant	NA		13956	Gm8251	3938.69	0.483962	0.17897	2.70415	0.00684789	0.579147	0.237211	not-siginficant	NA
24181	Trim56	161.937	-0.525123	0.254069	-2.06685	0.038748	0.748323	0.125911	not-siginficant	NA		8097	Gm10643	149.667	0.485878	0.233444	2.08134	0.0374023	0.748323	0.125911	not-siginficant	NA
4701	Cfap43	13361.5	0.237421	0.114872	2.06683	0.0387503	0.748323	0.125911	not-siginficant	NA		1537	4933421I07Rik	214.396	0.487111	0.192231	2.53399	0.0112771	0.629357	0.201103	not-siginficant	NA
24025	Toporsl	5631	0.247642	0.119832	2.06657	0.0387743	0.748323	0.125911	not-siginficant	NA		16980	Mfap1b	484.767	0.490485	0.228179	2.14956	0.0315901	0.736335	0.132924	not-siginficant	NA
7391	Fkbp2	371.005	-0.429295	0.207745	-2.06645	0.0387861	0.748323	0.125911	not-siginficant	NA		8679	Gm13483	203.216	0.491105	0.235604	2.08445	0.0371193	0.747757	0.12624	not-siginficant	NA
1197	4930529C04Rik	96.2467	0.582808	0.282041	2.06639	0.0387915	0.748323	0.125911	not-siginficant	NA		1091	4930488N24Rik	325.394	0.491984	0.211139	2.33014	0.0197988	0.681599	0.166471	not-siginficant	NA
353	1700047N06Rik	29.0532	1.03007	0.498504	2.06631	0.0387988	0.748323	0.125911	not-siginficant	NA		11088	Gm36065	235.375	0.495738	0.223639	2.21669	0.0266444	0.721199	0.141945	not-siginficant	NA
23109	Szt2	817.853	-0.291796	0.141237	-2.066	0.0388281	0.748323	0.125911	not-siginficant	NA		12744	Gm48485	646.403	0.496767	0.188718	2.63232	0.00848027	0.603729	0.219158	not-siginficant	NA
21383	Scarb2	828.467	-0.379623	0.18376	-2.06587	0.038841	0.748323	0.125911	not-siginficant	NA		7754	Gcfc2	236.267	0.496843	0.198014	2.50913	0.012103	0.636369	0.196291	not-siginficant	NA
4761	Chd3	4322.85	-0.268798	0.130126	-2.06568	0.0388591	0.748323	0.125911	not-siginficant	NA		11298	Gm3760	172.676	0.498207	0.242845	2.05154	0.0402139	0.754731	0.122208	not-siginficant	NA
3581	Begain	147.352	-0.572418	0.277132	-2.0655	0.0388754	0.748323	0.125911	not-siginficant	NA		1007	4930453L07Rik	159.877	0.498964	0.24337	2.05022	0.0403426	0.754731	0.122208	not-siginficant	NA
24032	Tor4a	92.6906	-0.59558	0.288348	-2.06549	0.0388765	0.748323	0.125911	not-siginficant	NA		25557	Zfp54	424.722	0.499868	0.203687	2.4541	0.0141236	0.648301	0.188224	not-siginficant	NA
23085	Sypl	4154.27	0.227515	0.110173	2.06507	0.0389165	0.748323	0.125911	not-siginficant	NA		23820	Tmem267	5115.78	0.500521	0.166502	3.00609	0.00264628	0.437178	0.359342	not-siginficant	NA
8300	Gm11837	4171.27	0.255525	0.123743	2.06497	0.0389261	0.748323	0.125911	not-siginficant	NA		16768	Mars2	3998.33	0.500708	0.196004	2.55458	0.0106317	0.618667	0.208543	not-siginficant	NA
928	4930432H08Rik	470.816	0.320378	0.155211	2.06415	0.0390039	0.749262	0.125366	not-siginficant	NA		21747	Sh3yl1	894.442	0.500797	0.170741	2.93308	0.00335614	0.472322	0.325762	not-siginficant	NA
7079	Fam217a	9691.22	0.249132	0.120718	2.06375	0.0390413	0.749296	0.125347	not-siginficant	NA		1324	4930565N06Rik	123.318	0.504212	0.256964	1.96219	0.0497403	0.787175	0.103929	not-siginficant	NA
24553	Ube2n-ps1	355.36	0.3513	0.170243	2.06352	0.0390635	0.749296	0.125347	not-siginficant	NA		9009	Gm1527	414.781	0.505352	0.195407	2.58615	0.0097054	0.609324	0.215151	not-siginficant	NA
23989	Tns3	1157.82	-0.364595	0.176726	-2.06305	0.0391077	0.749589	0.125177	not-siginficant	NA		13300	Gm5361	226.621	0.506288	0.203122	2.49253	0.0126837	0.636369	0.196291	not-siginficant	NA
6065	Dmrtc1c2	6.7669	1.97084	0.955512	2.0626	0.0391509	0.749862	0.125019	not-siginficant	NA		128	1700010N08Rik	140.828	0.507091	0.251063	2.01978	0.0434066	0.765676	0.115955	not-siginficant	NA
24038	Tpbgl	634.002	-0.353902	0.171659	-2.06166	0.0392403	0.750494	0.124653	not-siginficant	NA		4965	Clhc1	1030.55	0.509215	0.186543	2.72975	0.00633828	0.564968	0.247976	not-siginficant	NA
7133	Fam81b	1950.97	0.274524	0.133158	2.06164	0.0392419	0.750494	0.124653	not-siginficant	NA		1928	A930024E05Rik	206.213	0.509266	0.211406	2.40895	0.0159985	0.657589	0.182045	not-siginficant	NA
4001	Capn10	1636.67	-0.289676	0.140585	-2.0605	0.0393506	0.751518	0.124061	not-siginficant	NA		1360	4930579C12Rik	372.049	0.510309	0.244836	2.08428	0.0371343	0.747757	0.12624	not-siginficant	NA
832	4921539H07Rik	405.249	0.317458	0.154092	2.06019	0.0393806	0.751518	0.124061	not-siginficant	NA		1392	4930591A17Rik	209.392	0.512859	0.197337	2.5989	0.00935221	0.609324	0.215151	not-siginficant	NA
12510	Gm47430	12.3415	1.4187	0.688634	2.06017	0.0393825	0.751518	0.124061	not-siginficant	NA		21986	Slc25a40	272.304	0.515343	0.194679	2.64714	0.00811754	0.602307	0.220182	not-siginficant	NA
4000	Capn1	131.791	-0.584956	0.284002	-2.05969	0.039428	0.751657	0.12398	not-siginficant	NA		7987	Gm10221	231.717	0.515345	0.232174	2.21965	0.0264428	0.721199	0.141945	not-siginficant	NA
19246	Pim3	910.244	-0.332583	0.161488	-2.05948	0.0394478	0.751657	0.12398	not-siginficant	NA		17902	Nek10	327.117	0.516371	0.198345	2.60339	0.00923056	0.609324	0.215151	not-siginficant	NA
9691	Gm20383	16.6255	1.31552	0.638897	2.05904	0.0394901	0.751908	0.123835	not-siginficant	NA		947	4930438E09Rik	135.766	0.516681	0.226319	2.28298	0.0224318	0.69343	0.158998	not-siginficant	NA
5487	Ctsl	12096.5	-0.267945	0.13018	-2.05827	0.0395645	0.752693	0.123382	not-siginficant	NA		13630	Gm6639	399.514	0.51841	0.220406	2.35207	0.0186691	0.675189	0.170574	not-siginficant	NA
10463	Gm2962	126.342	0.522291	0.253811	2.05779	0.0396103	0.752693	0.123382	not-siginficant	NA		10463	Gm2962	126.342	0.522291	0.253811	2.05779	0.0396103	0.752693	0.123382	not-siginficant	NA
7102	Fam24b	1550.23	0.258647	0.125697	2.0577	0.0396185	0.752693	0.123382	not-siginficant	NA		1053	4930473O22Rik	299.925	0.523666	0.224559	2.33197	0.0197021	0.681156	0.166754	not-siginficant	NA
16535	Lynx1	169.316	-0.544779	0.264887	-2.05665	0.0397201	0.753746	0.122775	not-siginficant	NA		2949	Arhgef33	1109.78	0.524252	0.152365	3.44075	0.000580104	0.26354	0.579153	not-siginficant	NA
7757	Gck	379.736	-0.433661	0.210895	-2.05629	0.0397548	0.753746	0.122775	not-siginficant	NA		1569	4933430H16Rik	164.257	0.524557	0.234887	2.23323	0.025534	0.713272	0.146745	not-siginficant	NA
15340	Il11ra1	357.378	-0.416819	0.202711	-2.05622	0.0397612	0.753746	0.122775	not-siginficant	NA		8816	Gm14147	213.465	0.531425	0.230875	2.30179	0.0213472	0.689057	0.161745	not-siginficant	NA
3323	Axdnd1	10572.8	0.238311	0.115929	2.05567	0.0398143	0.754089	0.122577	not-siginficant	NA		4821	Chrna9	92.5527	0.532254	0.26879	1.98019	0.0476827	0.787175	0.103929	not-siginficant	NA
14466	Gpx6	538.305	0.299159	0.145546	2.05543	0.0398376	0.754089	0.122577	not-siginficant	NA		2076	AC158774.1	179.222	0.53437	0.22492	2.37582	0.0175099	0.666385	0.176275	not-siginficant	NA
21280	S100a7l2	50.1824	0.747088	0.363596	2.05472	0.039906	0.754731	0.122208	not-siginficant	NA		15412	Impg2	148.377	0.535098	0.233261	2.29399	0.0217912	0.690652	0.16074	not-siginficant	NA
3950	Cage1	16729.3	0.231339	0.112676	2.05312	0.0400606	0.754731	0.122208	not-siginficant	NA		12714	Gm48313	124.536	0.537384	0.26591	2.02092	0.043288	0.765676	0.115955	not-siginficant	NA
15626	Jade2	506.021	-0.303836	0.148002	-2.05292	0.0400808	0.754731	0.122208	not-siginficant	NA		4287	Ccl28	515.121	0.540493	0.185796	2.90906	0.00362512	0.478942	0.319717	not-siginficant	NA
8375	Gm12184	63.7244	-0.66768	0.325237	-2.0529	0.040082	0.754731	0.122208	not-siginficant	NA		9555	Gm18795	257.795	0.542243	0.209376	2.58981	0.00960295	0.609324	0.215151	not-siginficant	NA
8164	Gm11184	34.4227	0.969624	0.472359	2.05272	0.0400993	0.754731	0.122208	not-siginficant	NA		5739	Dapl1	146.702	0.542281	0.224837	2.41189	0.0158701	0.654963	0.183783	not-siginficant	NA
657	2510039O18Rik	2196.14	-0.299172	0.145768	-2.05239	0.0401322	0.754731	0.122208	not-siginficant	NA		1518	4933413C19Rik	131.418	0.542366	0.25372	2.13765	0.0325449	0.739057	0.131322	not-siginficant	NA
11298	Gm3760	172.676	0.498207	0.242845	2.05154	0.0402139	0.754731	0.122208	not-siginficant	NA		10719	Gm32281	125.355	0.546207	0.25165	2.17051	0.0299686	0.733577	0.134554	not-siginficant	NA
4804	Chpf2	332.888	-0.420902	0.205167	-2.05151	0.0402176	0.754731	0.122208	not-siginficant	NA		23869	Tmem69	237.428	0.546265	0.193647	2.82094	0.00478839	0.520989	0.283172	not-siginficant	NA
22126	Slc46a1	214.849	-0.422069	0.205769	-2.05118	0.0402491	0.754731	0.122208	not-siginficant	NA		13312	Gm5415	261.962	0.546346	0.206028	2.6518	0.00800641	0.602307	0.220182	not-siginficant	NA
14410	Gpr173	3.49743	-3.27637	1.59734	-2.05114	0.0402532	0.754731	0.122208	not-siginficant	NA		11130	Gm36445	580.244	0.547137	0.172105	3.17908	0.00147742	0.366873	0.435484	not-siginficant	NA
9587	Gm19198	4.77889	2.76732	1.34922	2.05105	0.0402624	0.754731	0.122208	not-siginficant	NA		13755	Gm7331	221.806	0.547982	0.215457	2.54335	0.0109796	0.624874	0.204207	not-siginficant	NA
9760	Gm20738	11.7996	1.60964	0.784798	2.05103	0.0402643	0.754731	0.122208	not-siginficant	NA		20991	Rpl35a-ps2	168.94	0.549101	0.268144	2.04778	0.0405812	0.754731	0.122208	not-siginficant	NA
1007	4930453L07Rik	159.877	0.498964	0.24337	2.05022	0.0403426	0.754731	0.122208	not-siginficant	NA		2088	AC169509.1	194.634	0.549109	0.233227	2.3544	0.0185526	0.672857	0.172077	not-siginficant	NA
4235	Ccdc61	878.675	-0.39963	0.194934	-2.05008	0.0403567	0.754731	0.122208	not-siginficant	NA		14537	Gsap	169.568	0.549667	0.24522	2.24153	0.0249918	0.708119	0.149894	not-siginficant	NA
4783	Chkb	26.9852	1.0027	0.489199	2.04967	0.0403963	0.754731	0.122208	not-siginficant	NA		8140	Gm10827	156.762	0.552388	0.250829	2.20225	0.0276476	0.722896	0.140924	not-siginficant	NA
18465	Olfr1398-ps1	4.42382	2.66478	1.30047	2.04909	0.0404534	0.754731	0.122208	not-siginficant	NA		21188	Rskr	129.726	0.552673	0.237746	2.32464	0.0200913	0.683237	0.165428	not-siginficant	NA
10705	Gm32051	771.166	0.339627	0.165749	2.04904	0.0404586	0.754731	0.122208	not-siginficant	NA		1118	4930509G22Rik	311.615	0.554046	0.177275	3.12535	0.00177591	0.389723	0.409244	not-siginficant	NA
19486	Pnck	42.3284	-0.805895	0.393358	-2.04876	0.040486	0.754731	0.122208	not-siginficant	NA		25726	Zfp940	100.637	0.554215	0.251184	2.20641	0.0273552	0.722819	0.14097	not-siginficant	NA
19060	Pex5	1873.9	-0.271486	0.132553	-2.04813	0.0405472	0.754731	0.122208	not-siginficant	NA		1933	A930030B08Rik	448.278	0.560357	0.204621	2.73852	0.00617172	0.564897	0.248031	not-siginficant	NA
20991	Rpl35a-ps2	168.94	0.549101	0.268144	2.04778	0.0405812	0.754731	0.122208	not-siginficant	NA		1235	4930543N07Rik	116.179	0.563168	0.241058	2.33623	0.0194792	0.681156	0.166754	not-siginficant	NA
15601	Itpa	839.184	-0.293954	0.143548	-2.04778	0.0405814	0.754731	0.122208	not-siginficant	NA		52	1500035N22Rik	123.212	0.565817	0.272063	2.07973	0.0375504	0.748323	0.125911	not-siginficant	NA
12460	Gm47156	11.3089	1.54256	0.753296	2.04775	0.0405849	0.754731	0.122208	not-siginficant	NA		25608	Zfp65	136.504	0.565862	0.240235	2.35545	0.0185002	0.672102	0.172565	not-siginficant	NA
13184	Gm50332	10.3542	1.68612	0.823421	2.0477	0.0405894	0.754731	0.122208	not-siginficant	NA		13386	Gm5622	158.265	0.56805	0.262899	2.16072	0.030717	0.733577	0.134554	not-siginficant	NA
6428	Eci1	214.763	-0.418181	0.20422	-2.0477	0.0405897	0.754731	0.122208	not-siginficant	NA		13092	Gm49946	137.616	0.572596	0.256364	2.23352	0.0255144	0.713272	0.146745	not-siginficant	NA
3254	Atp8b2	2151.31	-0.263402	0.128649	-2.04745	0.0406143	0.754731	0.122208	not-siginficant	NA		9777	Gm20789	349.1	0.573789	0.182519	3.14372	0.00166817	0.379238	0.421088	not-siginficant	NA
21685	Sfxn2	131.309	-0.492428	0.240582	-2.04682	0.0406754	0.754731	0.122208	not-siginficant	NA		231	1700023G09Rik	118.323	0.574967	0.272927	2.10667	0.0351464	0.740811	0.130292	not-siginficant	NA
6238	Dr1	5853.78	0.260491	0.127288	2.04648	0.0407096	0.754731	0.122208	not-siginficant	NA		8094	Gm10634	379.13	0.576127	0.236749	2.43349	0.014954	0.649479	0.187435	not-siginficant	NA
2427	Ahsg	12.6832	-1.88701	0.922244	-2.04611	0.0407458	0.754731	0.122208	not-siginficant	NA		9491	Gm18003	102.21	0.576216	0.273543	2.10649	0.0351618	0.740811	0.130292	not-siginficant	NA
6630	Eln	227.267	-0.49486	0.24191	-2.04564	0.040792	0.754731	0.122208	not-siginficant	NA		8815	Gm14146	123.161	0.581892	0.287415	2.02457	0.0429111	0.765676	0.115955	not-siginficant	NA
20851	Rnf31	434.378	-0.346198	0.169242	-2.04558	0.0407981	0.754731	0.122208	not-siginficant	NA		17487	Mthfd2l	175.783	0.582267	0.256228	2.27246	0.0230587	0.695011	0.158008	not-siginficant	NA
6813	Erich6b	369.026	0.356174	0.17412	2.04556	0.0407994	0.754731	0.122208	not-siginficant	NA		1197	4930529C04Rik	96.2467	0.582808	0.282041	2.06639	0.0387915	0.748323	0.125911	not-siginficant	NA
21115	Rps4x	899.009	-0.311879	0.15248	-2.04537	0.0408182	0.754731	0.122208	not-siginficant	NA		261	1700027F09Rik	226.785	0.583246	0.204245	2.85561	0.00429538	0.496558	0.30403	not-siginficant	NA
20063	Ptar1	2092.52	0.253334	0.123866	2.04522	0.0408333	0.754731	0.122208	not-siginficant	NA		1775	9530002B09Rik	110.765	0.583752	0.274523	2.12642	0.0334685	0.739543	0.131037	not-siginficant	NA
17220	Mogs	893.822	-0.358209	0.175211	-2.04444	0.0409096	0.755603	0.121706	not-siginficant	NA		25872	Zscan30	87.6198	0.587525	0.275216	2.13478	0.0327794	0.739057	0.131322	not-siginficant	NA
18254	Nsun7	8773.81	0.22402	0.109614	2.04371	0.0409821	0.756088	0.121428	not-siginficant	NA		10819	Gm33301	258.642	0.588839	0.21162	2.78253	0.00539368	0.549879	0.259733	not-siginficant	NA
15923	Klf16	461.494	-0.3806	0.186241	-2.04359	0.0409943	0.756088	0.121428	not-siginficant	NA		10527	Gm30159	86.1285	0.597831	0.275417	2.17064	0.0299583	0.733577	0.134554	not-siginficant	NA
4229	Ccdc54	7442.8	0.282903	0.138467	2.04311	0.0410412	0.756415	0.12124	not-siginficant	NA		13510	Gm6124	102.524	0.599073	0.278275	2.15281	0.0313338	0.734451	0.134037	not-siginficant	NA
11004	Gm35216	347.842	0.361799	0.177143	2.04242	0.0411101	0.756684	0.121086	not-siginficant	NA		1474	4933402N22Rik	354.759	0.601775	0.246029	2.44596	0.0144468	0.649479	0.187435	not-siginficant	NA
14594	Gtf2e2	5727.19	0.223369	0.109379	2.04216	0.0411358	0.756684	0.121086	not-siginficant	NA		10494	Gm29825	1410.01	0.607599	0.182748	3.32479	0.000884847	0.305508	0.514977	not-siginficant	NA
7825	Ggnbp2	19140.3	0.218664	0.107093	2.04182	0.0411698	0.756684	0.121086	not-siginficant	NA		8235	Gm11585	175.597	0.608114	0.280037	2.17154	0.0298901	0.733577	0.134554	not-siginficant	NA
8978	Gm15020	9.00235	2.31362	1.13318	2.04171	0.0411805	0.756684	0.121086	not-siginficant	NA		11119	Gm36367	105.999	0.618472	0.257733	2.39967	0.0164101	0.657646	0.182008	not-siginficant	NA
6710	Entpd2	79.8594	-0.625967	0.306648	-2.04132	0.041219	0.756684	0.121086	not-siginficant	NA		863	4930405O22Rik	146.032	0.622032	0.256385	2.42616	0.0152594	0.651462	0.186111	not-siginficant	NA
11324	Gm37774	8.24073	1.82075	0.892002	2.0412	0.0412311	0.756684	0.121086	not-siginficant	NA		23213	Tbc1d22bos	124.671	0.626285	0.237854	2.63306	0.00846186	0.603729	0.219158	not-siginficant	NA
9047	Gm15441	156.907	0.430533	0.210965	2.04078	0.0412728	0.756911	0.120955	not-siginficant	NA		10813	Gm33242	127.874	0.630019	0.248375	2.53656	0.0111948	0.629357	0.201103	not-siginficant	NA
5889	Defb42	13.6573	1.36046	0.667002	2.03966	0.0413842	0.757004	0.120902	not-siginficant	NA		9256	Gm16201	82.2527	0.630405	0.273975	2.30096	0.0213942	0.689057	0.161745	not-siginficant	NA
17750	Nat8l	88.1065	-0.595275	0.291873	-2.0395	0.0414004	0.757004	0.120902	not-siginficant	NA		13006	Gm49599	96.328	0.630416	0.270481	2.33072	0.0197682	0.681599	0.166471	not-siginficant	NA
21206	Rsrc2	1968.02	0.25614	0.12559	2.03949	0.0414012	0.757004	0.120902	not-siginficant	NA		22332	Smok3c	97.6888	0.630432	0.252935	2.49247	0.0126859	0.636369	0.196291	not-siginficant	NA
622	2310022B05Rik	1103.36	-0.271884	0.133316	-2.03939	0.0414108	0.757004	0.120902	not-siginficant	NA		21064	Rps13-ps2	331.43	0.630617	0.251384	2.50858	0.0121216	0.636369	0.196291	not-siginficant	NA
18143	Npdc1	389.655	-0.3267	0.160211	-2.03918	0.0414321	0.757004	0.120902	not-siginficant	NA		9187	Gm15927	83.1917	0.630866	0.278382	2.26619	0.0234397	0.697543	0.156429	not-siginficant	NA
22125	Slc45a4	3935.94	-0.22083	0.108305	-2.03897	0.0414532	0.757004	0.120902	not-siginficant	NA		13766	Gm7356	184.445	0.632175	0.232806	2.71546	0.00661846	0.573194	0.241698	not-siginficant	NA
19750	Ppp4r4	2880.64	0.293764	0.144184	2.03742	0.0416078	0.759291	0.119592	not-siginficant	NA		351	1700047L14Rik	70.4391	0.635921	0.3045	2.08841	0.036761	0.747757	0.12624	not-siginficant	NA
15780	Kcnn3	158.941	0.438668	0.215395	2.03658	0.0416924	0.7599	0.119244	not-siginficant	NA		13925	Gm8121	253.737	0.636271	0.197707	3.21825	0.00128975	0.343263	0.464374	not-siginficant	NA
576	1810046K07Rik	35.6901	0.815837	0.400654	2.03627	0.0417238	0.7599	0.119244	not-siginficant	NA		10861	Gm33948	91.0047	0.641112	0.288861	2.21945	0.0264564	0.721199	0.141945	not-siginficant	NA
23632	Tmbim7	8169.17	0.264551	0.129923	2.03621	0.0417292	0.7599	0.119244	not-siginficant	NA		13373	Gm5591	134.78	0.645155	0.237398	2.71761	0.0065755	0.571385	0.243071	not-siginficant	NA
2369	Aff1	428.214	-0.345923	0.169952	-2.03541	0.0418098	0.760832	0.118711	not-siginficant	NA		11334	Gm37819	98.9539	0.645182	0.259578	2.48551	0.0129367	0.636369	0.196291	not-siginficant	NA
23850	Tmem50a	607.951	-0.295722	0.145335	-2.03477	0.0418745	0.760905	0.11867	not-siginficant	NA		10922	Gm3453	256.939	0.645283	0.213058	3.02867	0.00245631	0.437178	0.359342	not-siginficant	NA
4884	Ckb	263.346	-0.351134	0.172599	-2.03439	0.0419124	0.760905	0.11867	not-siginficant	NA		10127	Gm26680	95.2453	0.647251	0.265815	2.43496	0.0148933	0.649479	0.187435	not-siginficant	NA
20804	Rnf144a	1487.3	-0.240526	0.118258	-2.0339	0.0419612	0.760905	0.11867	not-siginficant	NA		11300	Gm37607	69.2295	0.650655	0.331593	1.96221	0.0497381	0.787175	0.103929	not-siginficant	NA
19167	Phospho2	15181.1	0.244635	0.120282	2.03384	0.0419681	0.760905	0.11867	not-siginficant	NA		14115	Gm9271	334.16	0.652545	0.238367	2.73756	0.00618966	0.564897	0.248031	not-siginficant	NA
12242	Gm45341	21.9801	1.09867	0.540251	2.03364	0.0419882	0.760905	0.11867	not-siginficant	NA		1082	4930484H19Rik	93.9242	0.653689	0.327039	1.99881	0.0456291	0.776376	0.109928	not-siginficant	NA
6069	Dmwd	3008.43	-0.316027	0.155401	-2.03362	0.0419901	0.760905	0.11867	not-siginficant	NA		13622	Gm6598	82.8564	0.655832	0.295013	2.22306	0.0262116	0.719777	0.142802	not-siginficant	NA
8763	Gm13941	1234.38	0.337914	0.166194	2.03324	0.0420279	0.761058	0.118582	not-siginficant	NA		11518	Gm40	62.4247	0.661426	0.326967	2.02291	0.0430823	0.765676	0.115955	not-siginficant	NA
20738	Riox1	168.372	-0.471362	0.231909	-2.03253	0.0420999	0.761715	0.118207	not-siginficant	NA		1213	4930535E02Rik	215.345	0.677296	0.20866	3.24593	0.00117067	0.333892	0.476394	not-siginficant	NA
17881	Necab2	546.679	0.292807	0.144093	2.03207	0.0421468	0.761715	0.118207	not-siginficant	NA		13246	Gm5114	142.793	0.677722	0.25547	2.65285	0.00798161	0.602307	0.220182	not-siginficant	NA
21548	Sema5b	2972.56	-0.273475	0.134601	-2.03175	0.0421789	0.761715	0.118207	not-siginficant	NA		9673	Gm20125	60.3635	0.680169	0.335929	2.02474	0.042894	0.765676	0.115955	not-siginficant	NA
21542	Sema4b	519.043	-0.314595	0.154842	-2.03172	0.0421819	0.761715	0.118207	not-siginficant	NA		1281	4930555G07Rik	70.9378	0.684892	0.323011	2.12034	0.0339777	0.739755	0.130912	not-siginficant	NA
17223	Mon1b	735.81	-0.268067	0.131978	-2.03115	0.0422396	0.762226	0.117916	not-siginficant	NA		12108	Gm44661	138.007	0.68804	0.238345	2.88674	0.00389261	0.481198	0.317676	not-siginficant	NA
4088	Catspere1	1483.91	0.31045	0.152926	2.03007	0.0423496	0.763679	0.117089	not-siginficant	NA		3766	Btbd35f24	73.179	0.697436	0.302747	2.30369	0.0212399	0.689057	0.161745	not-siginficant	NA
18768	Parm1	214.854	-0.498864	0.245836	-2.02926	0.0424322	0.764241	0.11677	not-siginficant	NA		11528	Gm40271	65.404	0.699016	0.350835	1.99244	0.0463232	0.783565	0.105925	not-siginficant	NA
6219	Dpp7	70.9411	-0.606343	0.298853	-2.0289	0.0424689	0.764241	0.11677	not-siginficant	NA		10294	Gm2832	97.1179	0.700237	0.28778	2.43324	0.0149644	0.649479	0.187435	not-siginficant	NA
25666	Zfp780b	745.525	0.329642	0.162474	2.02889	0.0424693	0.764241	0.11677	not-siginficant	NA		10802	Gm33115	57.1811	0.703859	0.353437	1.99147	0.046429	0.784265	0.105537	not-siginficant	NA
15045	Hpf1	993.074	0.274493	0.13532	2.02847	0.0425119	0.764477	0.116636	not-siginficant	NA		18504	Olfr316	76.5934	0.718578	0.323009	2.22464	0.0261054	0.718385	0.143643	not-siginficant	NA
2193	Actn4	2442.11	-0.249127	0.122867	-2.02761	0.0425999	0.765149	0.116254	not-siginficant	NA		13652	Gm6729	898.32	0.724571	0.193921	3.73643	0.000186651	0.210145	0.677481	not-siginficant	NA
24290	Tsga10	11161.1	0.254678	0.12561	2.02753	0.0426084	0.765149	0.116254	not-siginficant	NA		23463	Tgif2lx1	129.723	0.72939	0.292495	2.49368	0.0126426	0.636369	0.196291	not-siginficant	NA
12197	Gm45094	14.9997	1.48123	0.730711	2.0271	0.0426518	0.765397	0.116113	not-siginficant	NA		1826	A230077H06Rik	62.0366	0.730933	0.324272	2.25408	0.0241914	0.697543	0.156429	not-siginficant	NA
17571	Mybpc2	7.4911	-1.89192	0.933505	-2.02669	0.0426944	0.765542	0.116031	not-siginficant	NA		23050	Sycp1-ps1	118.35	0.732918	0.311995	2.34913	0.0188172	0.677189	0.16929	not-siginficant	NA
14898	Hic1	73.0798	-0.647734	0.31964	-2.02645	0.042719	0.765542	0.116031	not-siginficant	NA		13616	Gm6565	104.359	0.733772	0.293898	2.49669	0.0125358	0.636369	0.196291	not-siginficant	NA
2510	Akt1	1637.7	-0.29737	0.146793	-2.02578	0.0427876	0.765676	0.115955	not-siginficant	NA		3647	Bmp3	68.273	0.734006	0.323938	2.26588	0.0234587	0.697543	0.156429	not-siginficant	NA
22675	Spon1	1061.42	-0.36253	0.178976	-2.02557	0.0428084	0.765676	0.115955	not-siginficant	NA		20095	Pth2	101.535	0.735501	0.286865	2.56393	0.0103496	0.610484	0.214326	not-siginficant	NA
2679	Ankrd16	278.891	0.404081	0.199539	2.02507	0.04286	0.765676	0.115955	not-siginficant	NA		13401	Gm5681	77.5361	0.740058	0.28143	2.62964	0.00854763	0.603729	0.219158	not-siginficant	NA
9673	Gm20125	60.3635	0.680169	0.335929	2.02474	0.042894	0.765676	0.115955	not-siginficant	NA		21280	S100a7l2	50.1824	0.747088	0.363596	2.05472	0.039906	0.754731	0.122208	not-siginficant	NA
15511	Iqsec2	298.847	-0.36915	0.18233	-2.02462	0.0429062	0.765676	0.115955	not-siginficant	NA		12823	Gm48837	40.3933	0.749668	0.381775	1.96364	0.0495723	0.787175	0.103929	not-siginficant	NA
8815	Gm14146	123.161	0.581892	0.287415	2.02457	0.0429111	0.765676	0.115955	not-siginficant	NA		4486	Cdh12	111.396	0.75361	0.257849	2.92268	0.00347029	0.475572	0.322784	not-siginficant	NA
15001	Hook1	19318.4	0.242613	0.119883	2.02374	0.042997	0.765676	0.115955	not-siginficant	NA		18647	Ovgp1	86.8893	0.754309	0.301914	2.49842	0.0124748	0.636369	0.196291	not-siginficant	NA
3694	Bpifb5	331.154	-0.447982	0.221426	-2.02317	0.0430555	0.765676	0.115955	not-siginficant	NA		22620	Speer5-ps1	208.325	0.756146	0.27079	2.79237	0.00523231	0.541963	0.266031	not-siginficant	NA
481	1700101I11Rik	351.661	0.319476	0.157911	2.02315	0.043058	0.765676	0.115955	not-siginficant	NA		13583	Gm6457	77.3964	0.758087	0.342394	2.21408	0.0268235	0.721199	0.141945	not-siginficant	NA
24615	Uck1	757.788	-0.308965	0.152723	-2.02304	0.0430686	0.765676	0.115955	not-siginficant	NA		11164	Gm3676	532.784	0.758304	0.221559	3.42258	0.000620297	0.265565	0.57583	not-siginficant	NA
16362	Lrif1	2915.72	0.334985	0.165594	2.02294	0.0430796	0.765676	0.115955	not-siginficant	NA		7999	Gm10251	254.555	0.75981	0.232222	3.27191	0.00106824	0.333892	0.476394	not-siginficant	NA
11518	Gm40	62.4247	0.661426	0.326967	2.02291	0.0430823	0.765676	0.115955	not-siginficant	NA		13972	Gm8342	79.7734	0.77304	0.283618	2.72564	0.00641772	0.569133	0.244786	not-siginficant	NA
18152	Npl	396.431	-0.332177	0.164262	-2.02223	0.0431524	0.765676	0.115955	not-siginficant	NA		8536	Gm12918	148.205	0.775201	0.302749	2.56054	0.010451	0.613669	0.212066	not-siginficant	NA
17463	Mtarc2	1038.21	-0.25906	0.128133	-2.02179	0.0431976	0.765676	0.115955	not-siginficant	NA		9171	Gm15892	64.7178	0.782208	0.325889	2.40023	0.0163848	0.657646	0.182008	not-siginficant	NA
237	1700024J04Rik	202.356	0.474328	0.234612	2.02176	0.0432013	0.765676	0.115955	not-siginficant	NA		12005	Gm43980	134.925	0.791977	0.305629	2.5913	0.00956136	0.609324	0.215151	not-siginficant	NA
4607	Cenpf	5911.28	0.284728	0.140879	2.02108	0.0432715	0.765676	0.115955	not-siginficant	NA		15992	Klkb1	38.3187	0.809041	0.407169	1.98699	0.0469233	0.785809	0.104683	not-siginficant	NA
12714	Gm48313	124.536	0.537384	0.26591	2.02092	0.043288	0.765676	0.115955	not-siginficant	NA		11002	Gm35206	36.1896	0.811138	0.413425	1.962	0.0497627	0.787175	0.103929	not-siginficant	NA
10851	Gm33758	13.3717	1.41935	0.702482	2.02048	0.0433334	0.765676	0.115955	not-siginficant	NA		9310	Gm16445	71.263	0.814085	0.344748	2.36139	0.0182064	0.669581	0.174197	not-siginficant	NA
23964	Tnip2	130.047	-0.458882	0.227138	-2.02028	0.0433545	0.765676	0.115955	not-siginficant	NA		1206	4930533I22Rik	170.359	0.814229	0.234508	3.47207	0.000516462	0.261758	0.5821	not-siginficant	NA
128	1700010N08Rik	140.828	0.507091	0.251063	2.01978	0.0434066	0.765676	0.115955	not-siginficant	NA		17539	Muc6	51.0682	0.815129	0.369883	2.20375	0.0275419	0.722896	0.140924	not-siginficant	NA
307	1700031P21Rik	708.773	0.302041	0.149542	2.01977	0.0434074	0.765676	0.115955	not-siginficant	NA		576	1810046K07Rik	35.6901	0.815837	0.400654	2.03627	0.0417238	0.7599	0.119244	not-siginficant	NA
5211	Coro1a	85.7627	-0.583387	0.288854	-2.01966	0.0434187	0.765676	0.115955	not-siginficant	NA		7464	Fosb	65.546	0.819016	0.3386	2.41883	0.0155705	0.653505	0.184751	not-siginficant	NA
6969	Faim2	21.658	-1.06429	0.526983	-2.0196	0.0434251	0.765676	0.115955	not-siginficant	NA		11948	Gm43681	54.7728	0.820342	0.393952	2.08234	0.0373115	0.747819	0.126204	not-siginficant	NA
14892	Hhip	29.3553	-0.946997	0.468928	-2.01949	0.0434361	0.765676	0.115955	not-siginficant	NA		23119	Taco1os	64.8547	0.823468	0.32363	2.54447	0.0109442	0.624874	0.204207	not-siginficant	NA
13837	Gm7730	67.9258	-0.636198	0.315136	-2.01881	0.0435073	0.76641	0.115539	not-siginficant	NA		13268	Gm5174	152.666	0.837118	0.242961	3.44549	0.000570027	0.26354	0.579153	not-siginficant	NA
432	1700074P13Rik	13071.5	0.301857	0.149547	2.01848	0.0435415	0.76649	0.115493	not-siginficant	NA		12825	Gm4884	99.6132	0.869107	0.274533	3.16577	0.00154676	0.367461	0.434789	not-siginficant	NA
14587	Gt(ROSA)26Sor	537.719	0.355077	0.175986	2.01764	0.0436289	0.766788	0.115325	not-siginficant	NA		10954	Gm34732	151.185	0.880801	0.259702	3.39158	0.000694898	0.267512	0.572657	not-siginficant	NA
4547	Cdkn2aipnl	467.822	-0.299102	0.148252	-2.01752	0.0436411	0.766788	0.115325	not-siginficant	NA		9726	Gm2058	141.821	0.886542	0.366355	2.4199	0.0155249	0.653505	0.184751	not-siginficant	NA
1916	A930004D18Rik	15.4068	-1.41309	0.700489	-2.01729	0.0436648	0.766788	0.115325	not-siginficant	NA		20616	Rfx6	46.0866	0.902584	0.38699	2.33232	0.0196838	0.681156	0.166754	not-siginficant	NA
18589	Orc5	1155.05	0.317437	0.157367	2.01718	0.0436769	0.766788	0.115325	not-siginficant	NA		9840	Gm21056	100.757	0.917686	0.284097	3.23019	0.00123708	0.337203	0.472109	not-siginficant	NA
22008	Slc27a1	1411.23	-0.344857	0.171029	-2.01636	0.0437621	0.767237	0.115071	not-siginficant	NA		13833	Gm7697	106.61	0.920382	0.289694	3.17709	0.00148761	0.366873	0.435484	not-siginficant	NA
14686	H2-T23	147.389	-0.51522	0.255533	-2.01626	0.0437729	0.767237	0.115071	not-siginficant	NA		10957	Gm3476	190.331	0.924167	0.246295	3.75227	0.000175239	0.210145	0.677481	not-siginficant	NA
17023	Mgat4d	2327.91	0.329086	0.163252	2.01582	0.0438192	0.767237	0.115071	not-siginficant	NA		9018	Gm15319	251.86	0.92573	0.197705	4.68239	2.83554e-06	0.0126799	1.89688	not-siginficant	NA
24044	Tpd52l2	661.549	-0.274435	0.136183	-2.0152	0.0438842	0.767237	0.115071	not-siginficant	NA		14190	Gm9790	48.7897	0.93114	0.376657	2.47211	0.0134317	0.640591	0.193419	not-siginficant	NA
9320	Gm16511	10.2008	-1.59267	0.790376	-2.01509	0.0438957	0.767237	0.115071	not-siginficant	NA		737	2900093K20Rik	33.6968	0.933891	0.434889	2.14742	0.0317595	0.736929	0.132574	not-siginficant	NA
24159	Trim32	838.886	-0.251765	0.124949	-2.01494	0.0439111	0.767237	0.115071	not-siginficant	NA		11394	Gm38190	43.1689	0.939406	0.389718	2.41047	0.0159318	0.655888	0.18317	not-siginficant	NA
4629	Cep126	11190.2	0.285534	0.141735	2.01457	0.0439502	0.767237	0.115071	not-siginficant	NA		12506	Gm47414	34.9608	0.963759	0.42137	2.28721	0.0221838	0.693179	0.159155	not-siginficant	NA
15617	Ivd	1586.35	-0.26591	0.131997	-2.01451	0.0439562	0.767237	0.115071	not-siginficant	NA		8164	Gm11184	34.4227	0.969624	0.472359	2.05272	0.0400993	0.754731	0.122208	not-siginficant	NA
24212	Trmt10a	3108.66	0.21726	0.107854	2.01439	0.0439691	0.767237	0.115071	not-siginficant	NA		9977	Gm22219	28.0273	0.970547	0.493399	1.96706	0.0491759	0.787175	0.103929	not-siginficant	NA
4487	Cdh13	277.77	0.353555	0.175589	2.01353	0.0440584	0.767899	0.114696	not-siginficant	NA		16821	Mccc1os	45.3924	0.973509	0.402359	2.4195	0.0155418	0.653505	0.184751	not-siginficant	NA
2239	Adam29	1660.47	0.283095	0.140606	2.0134	0.0440728	0.767899	0.114696	not-siginficant	NA		11855	Gm43300	36.4837	0.983275	0.452236	2.17425	0.0296862	0.733577	0.134554	not-siginficant	NA
13064	Gm49794	4487.64	-0.208594	0.103614	-2.01318	0.044096	0.767899	0.114696	not-siginficant	NA		14043	Gm8857	219.195	0.991209	0.302891	3.2725	0.00106601	0.333892	0.476394	not-siginficant	NA
5768	Dcaf4	498.946	-0.305332	0.151779	-2.01169	0.0442522	0.769361	0.11387	not-siginficant	NA		7545	Fsd2	30.0808	1.00043	0.464728	2.15273	0.0313402	0.734451	0.134037	not-siginficant	NA
7702	Gar1	769.184	-0.320159	0.159159	-2.01157	0.0442658	0.769361	0.11387	not-siginficant	NA		2682	Ankrd22	27.0815	1.00157	0.498158	2.01054	0.044374	0.770163	0.113418	not-siginficant	NA
5800	Dctd	79.1611	-0.590488	0.293551	-2.01153	0.0442691	0.769361	0.11387	not-siginficant	NA		4783	Chkb	26.9852	1.0027	0.489199	2.04967	0.0403963	0.754731	0.122208	not-siginficant	NA
2682	Ankrd22	27.0815	1.00157	0.498158	2.01054	0.044374	0.770163	0.113418	not-siginficant	NA		25820	Zmat4	31.6498	1.00741	0.448389	2.24673	0.0246573	0.702421	0.153402	not-siginficant	NA
983	4930448C13Rik	269.258	0.383174	0.190583	2.01053	0.0443747	0.770163	0.113418	not-siginficant	NA		893	4930421C12Rik	34.5028	1.01015	0.471192	2.14383	0.0320469	0.738962	0.131378	not-siginficant	NA
14960	Hmgcs2	3902.05	-0.325188	0.161784	-2.01001	0.0444302	0.770421	0.113272	not-siginficant	NA		11677	Gm42460	36.2831	1.01145	0.409596	2.46939	0.0135343	0.640591	0.193419	not-siginficant	NA
12491	Gm47368	431.129	0.341163	0.169765	2.00962	0.0444712	0.770421	0.113272	not-siginficant	NA		10132	Gm26696	37.3531	1.01837	0.410596	2.48021	0.0131304	0.636369	0.196291	not-siginficant	NA
6432	Ecm2	127.4	-0.500755	0.24922	-2.00929	0.0445066	0.770421	0.113272	not-siginficant	NA		12123	Gm44724	39.4722	1.02747	0.421877	2.43547	0.0148724	0.649479	0.187435	not-siginficant	NA
24316	Tspan31	286.307	-0.376395	0.187329	-2.00927	0.0445086	0.770421	0.113272	not-siginficant	NA		353	1700047N06Rik	29.0532	1.03007	0.498504	2.06631	0.0387988	0.748323	0.125911	not-siginficant	NA
17820	Ndst1	1187.67	-0.283622	0.141206	-2.00857	0.0445823	0.770744	0.11309	not-siginficant	NA		10892	Gm3424	107.531	1.05148	0.282452	3.7227	0.000197103	0.212666	0.672302	not-siginficant	NA
7941	Gm10044	425.419	0.327508	0.163058	2.00853	0.044587	0.770744	0.11309	not-siginficant	NA		25684	Zfp820	174.955	1.05538	0.298914	3.53074	0.000414404	0.255323	0.59291	not-siginficant	NA
21520	Selenok-ps6	3.52544	3.37334	1.67974	2.00825	0.0446165	0.770744	0.11309	not-siginficant	NA		11193	Gm37041	34.2444	1.05804	0.4429	2.38889	0.0168993	0.661363	0.17956	not-siginficant	NA
17530	Muc16	817.246	0.360355	0.179465	2.00794	0.0446495	0.7708	0.113059	not-siginficant	NA		9650	Gm1993	116.669	1.0593	0.327654	3.23297	0.00122511	0.337203	0.472109	not-siginficant	NA
23172	Tap1	81.0669	-0.665016	0.331281	-2.00741	0.0447062	0.771264	0.112797	not-siginficant	NA		11062	Gm35801	27.879	1.0716	0.476937	2.24683	0.0246509	0.702421	0.153402	not-siginficant	NA
23264	Tcaf2	31.1991	-0.889749	0.443456	-2.0064	0.0448137	0.772604	0.112043	not-siginficant	NA		25170	Xlr4b	32.9415	1.08016	0.518163	2.08459	0.0371066	0.747757	0.12624	not-siginficant	NA
6112	Dnajb9	3965.11	0.242892	0.121127	2.00527	0.0449345	0.773998	0.11126	not-siginficant	NA		1524	4933416E03Rik	29.0841	1.08028	0.518321	2.0842	0.0371419	0.747757	0.12624	not-siginficant	NA
5511	Cuta	367.43	-0.354189	0.176648	-2.00506	0.0449567	0.773998	0.11126	not-siginficant	NA		10871	Gm3404	45.7105	1.08369	0.445506	2.4325	0.0149952	0.649479	0.187435	not-siginficant	NA
22789	Ssmem1	7971.52	0.23545	0.117443	2.0048	0.0449843	0.773998	0.11126	not-siginficant	NA		1141	4930515L19Rik	33.5798	1.08953	0.466648	2.33479	0.0195543	0.681156	0.166754	not-siginficant	NA
18922	Pcx	1600.61	-0.292004	0.145699	-2.00416	0.0450529	0.774664	0.110887	not-siginficant	NA		9423	Gm17215	20.0096	1.09043	0.552574	1.97337	0.0484538	0.787175	0.103929	not-siginficant	NA
228	1700023B13Rik	51.5946	-0.761909	0.380294	-2.00347	0.0451265	0.775415	0.110466	not-siginficant	NA		12242	Gm45341	21.9801	1.09867	0.540251	2.03364	0.0419882	0.760905	0.11867	not-siginficant	NA
20259	Rab34	287.22	-0.346869	0.173197	-2.00274	0.0452056	0.775545	0.110393	not-siginficant	NA		16578	Macc1	32.5433	1.1027	0.477291	2.31033	0.0208699	0.689057	0.161745	not-siginficant	NA
24565	Ube2w	1790.22	0.288268	0.143961	2.00241	0.0452411	0.775545	0.110393	not-siginficant	NA		4012	Capn9	18.6462	1.10563	0.558987	1.97792	0.0479377	0.787175	0.103929	not-siginficant	NA
22692	Spryd3	1091.26	-0.31722	0.158439	-2.00216	0.0452676	0.775545	0.110393	not-siginficant	NA		11935	Gm43622	29.3838	1.12082	0.462083	2.42558	0.0152842	0.651462	0.186111	not-siginficant	NA
24285	Tsen34	485.793	-0.400245	0.199914	-2.00208	0.0452762	0.775545	0.110393	not-siginficant	NA		8872	Gm14324	43.8143	1.12206	0.408257	2.74842	0.00598841	0.562204	0.250106	not-siginficant	NA
5718	Daam2	5076.07	-0.244962	0.122366	-2.00188	0.0452981	0.775545	0.110393	not-siginficant	NA		10594	Gm3099	27.1513	1.13776	0.539748	2.10795	0.0350354	0.740811	0.130292	not-siginficant	NA
24534	Ube2d2b	10901.5	0.212963	0.106419	2.00118	0.0453725	0.775545	0.110393	not-siginficant	NA		11722	Gm42664	29.5943	1.14964	0.495967	2.31797	0.0204509	0.689057	0.161745	not-siginficant	NA
23596	Tlnrd1	472.502	-0.359123	0.179485	-2.00085	0.045409	0.775545	0.110393	not-siginficant	NA		11260	Gm37366	28.5381	1.1526	0.545899	2.11138	0.0347399	0.740811	0.130292	not-siginficant	NA
4868	Cir1	2271.9	0.248525	0.124235	2.00044	0.0454527	0.775545	0.110393	not-siginficant	NA		13939	Gm8181	21.1357	1.15313	0.541552	2.12931	0.0332283	0.739292	0.131184	not-siginficant	NA
3870	C330018D20Rik	311.658	0.404536	0.20223	2.00037	0.0454599	0.775545	0.110393	not-siginficant	NA		17537	Muc5ac	19.8901	1.16871	0.556306	2.10084	0.0356551	0.743784	0.128553	not-siginficant	NA
15604	Itpka	309.589	-0.400365	0.200155	-2.00028	0.04547	0.775545	0.110393	not-siginficant	NA		16950	Mettl11b	19.8693	1.17674	0.588975	1.99795	0.0457216	0.777387	0.109363	not-siginficant	NA
2775	Ap2m1-ps	464.724	-0.371557	0.185759	-2.00021	0.0454779	0.775545	0.110393	not-siginficant	NA		18060	Nlrp9b	20.3396	1.17836	0.548487	2.14839	0.0316832	0.736477	0.132841	not-siginficant	NA
23420	Tex47	2160.26	0.296622	0.148306	2.00006	0.0454935	0.775545	0.110393	not-siginficant	NA		13393	Gm5645	28.9371	1.18723	0.471767	2.51656	0.0118507	0.636369	0.196291	not-siginficant	NA
5200	Coq10b	948.733	0.347155	0.173638	1.9993	0.045576	0.776376	0.109928	not-siginficant	NA		18548	Olfr787	34.0872	1.1874	0.485726	2.44459	0.0145017	0.649479	0.187435	not-siginficant	NA
1082	4930484H19Rik	93.9242	0.653689	0.327039	1.99881	0.0456291	0.776376	0.109928	not-siginficant	NA		13396	Gm5667	20.4813	1.1913	0.555275	2.14542	0.0319195	0.738008	0.131939	not-siginficant	NA
6764	Eppin	991.171	-0.273032	0.136599	-1.99878	0.0456321	0.776376	0.109928	not-siginficant	NA		10562	Gm30641	21.3891	1.21384	0.575467	2.10932	0.0349174	0.740811	0.130292	not-siginficant	NA
16950	Mettl11b	19.8693	1.17674	0.588975	1.99795	0.0457216	0.777387	0.109363	not-siginficant	NA		8233	Gm11565	19.7364	1.21841	0.538306	2.26342	0.0236096	0.697543	0.156429	not-siginficant	NA
9515	Gm18336	91.9194	-0.625045	0.31289	-1.99765	0.0457547	0.777439	0.109333	not-siginficant	NA		11573	Gm40773	20.232	1.21943	0.541864	2.25044	0.0244211	0.700408	0.154649	not-siginficant	NA
11285	Gm37534	8.89389	1.66251	0.832555	1.99688	0.0458383	0.778349	0.108826	not-siginficant	NA		11042	Gm3558	21.1037	1.24759	0.572241	2.18018	0.0292438	0.733577	0.134554	not-siginficant	NA
5023	Cmtm2a	4408.3	0.289212	0.144936	1.99546	0.0459933	0.780469	0.107644	not-siginficant	NA		13156	Gm50232	15.1586	1.27119	0.642433	1.97871	0.0478483	0.787175	0.103929	not-siginficant	NA
641	2410002F23Rik	770.258	-0.350047	0.175519	-1.99435	0.0461137	0.782	0.106793	not-siginficant	NA		11832	Gm43140	36.0364	1.27276	0.478156	2.66181	0.00777211	0.602307	0.220182	not-siginficant	NA
12680	Gm4811	20.4547	-1.06342	0.533306	-1.99401	0.0461506	0.782114	0.10673	not-siginficant	NA		9714	Gm20519	16.9131	1.2861	0.65282	1.97006	0.0488312	0.787175	0.103929	not-siginficant	NA
7442	Fnbp4	1832.82	0.249208	0.125023	1.99329	0.0462299	0.782945	0.106269	not-siginficant	NA		11762	Gm42868	64.8235	1.29808	0.394512	3.29035	0.00100062	0.332031	0.478822	not-siginficant	NA
11528	Gm40271	65.404	0.699016	0.350835	1.99244	0.0463232	0.783565	0.105925	not-siginficant	NA		9691	Gm20383	16.6255	1.31552	0.638897	2.05904	0.0394901	0.751908	0.123835	not-siginficant	NA
23722	Tmem160	57.7867	-0.737873	0.370343	-1.9924	0.046327	0.783565	0.105925	not-siginficant	NA		20591	Rex2	24.1585	1.32437	0.536225	2.4698	0.0135187	0.640591	0.193419	not-siginficant	NA
19747	Ppp4r3a	1641.86	0.298647	0.149949	1.99166	0.0464082	0.784265	0.105537	not-siginficant	NA		234	1700024B18Rik	15.7254	1.35473	0.605662	2.23678	0.0253008	0.712704	0.147091	not-siginficant	NA
10802	Gm33115	57.1811	0.703859	0.353437	1.99147	0.046429	0.784265	0.105537	not-siginficant	NA		10635	Gm3138	22.652	1.35723	0.522952	2.59532	0.00945024	0.609324	0.215151	not-siginficant	NA
10517	Gm30055	3.59085	-3.112	1.56315	-1.99085	0.0464968	0.784546	0.105381	not-siginficant	NA		5889	Defb42	13.6573	1.36046	0.667002	2.03966	0.0413842	0.757004	0.120902	not-siginficant	NA
5064	Cnot4	4944.65	0.244804	0.12297	1.99077	0.0465062	0.784546	0.105381	not-siginficant	NA		9937	Gm21817	18.4914	1.36213	0.572435	2.37954	0.0173341	0.66385	0.17793	not-siginficant	NA
14407	Gpr160	5731.77	0.244144	0.122712	1.98957	0.0466381	0.785669	0.10476	not-siginficant	NA		18545	Olfr750	19.8878	1.37699	0.596794	2.30732	0.0210371	0.689057	0.161745	not-siginficant	NA
2073	AC156021.1	2327.1	0.293924	0.14775	1.98934	0.0466642	0.785669	0.10476	not-siginficant	NA		16309	Lncbate6	20.8982	1.38462	0.596268	2.32213	0.0202257	0.684821	0.164423	not-siginficant	NA
22954	Stx4a	322.576	-0.382307	0.192189	-1.98923	0.0466761	0.785669	0.10476	not-siginficant	NA		8360	Gm12128	23.3588	1.39714	0.541858	2.57842	0.0099252	0.609324	0.215151	not-siginficant	NA
19058	Pex26	533.529	-0.33358	0.167707	-1.98906	0.0466941	0.785669	0.10476	not-siginficant	NA		24891	Vmn2r107	19.6498	1.4121	0.612672	2.30481	0.021177	0.689057	0.161745	not-siginficant	NA
7315	Fez2	547.094	-0.310674	0.156226	-1.98862	0.0467434	0.785801	0.104687	not-siginficant	NA		12510	Gm47430	12.3415	1.4187	0.688634	2.06017	0.0393825	0.751518	0.124061	not-siginficant	NA
24194	Trim8	281.527	-0.44357	0.223081	-1.98838	0.0467701	0.785801	0.104687	not-siginficant	NA		10851	Gm33758	13.3717	1.41935	0.702482	2.02048	0.0433334	0.765676	0.115955	not-siginficant	NA
16426	Lrrc6	3588.85	0.234289	0.11785	1.98802	0.0468092	0.785801	0.104687	not-siginficant	NA		10890	Gm34215	15.6469	1.42251	0.61998	2.29444	0.021765	0.690652	0.16074	not-siginficant	NA
25265	Zbtb12	81.8275	-0.553549	0.278473	-1.9878	0.0468337	0.785801	0.104687	not-siginficant	NA		2424	Ahrr	22.2041	1.43944	0.548808	2.62286	0.00871962	0.603729	0.219158	not-siginficant	NA
18858	Pcdhb5	3.32968	-3.20163	1.61092	-1.98745	0.0468729	0.785801	0.104687	not-siginficant	NA		8668	Gm13433	14.3165	1.46192	0.652363	2.24096	0.0250289	0.708332	0.149763	not-siginficant	NA
25596	Zfp626	946.879	0.320271	0.161155	1.98735	0.0468841	0.785801	0.104687	not-siginficant	NA		12197	Gm45094	14.9997	1.48123	0.730711	2.0271	0.0426518	0.765397	0.116113	not-siginficant	NA
15992	Klkb1	38.3187	0.809041	0.407169	1.98699	0.0469233	0.785809	0.104683	not-siginficant	NA		13021	Gm49655	56.3562	1.48501	0.53739	2.76338	0.00572053	0.559447	0.252241	not-siginficant	NA
4274	Ccdc9b	66.2688	-0.682574	0.343615	-1.98645	0.0469834	0.785809	0.104683	not-siginficant	NA		15359	Il1bos	15.1371	1.49832	0.672798	2.227	0.025947	0.716309	0.1449	not-siginficant	NA
17441	Msln	24.5412	-1.16034	0.584167	-1.98631	0.0469992	0.785809	0.104683	not-siginficant	NA		18562	Olfr981	13.4233	1.50822	0.723456	2.08475	0.0370924	0.747757	0.12624	not-siginficant	NA
2248	Adam5	45613.8	0.254627	0.128216	1.98592	0.0470417	0.785809	0.104683	not-siginficant	NA		11838	Gm43185	14.8144	1.53431	0.729558	2.10306	0.0354605	0.742321	0.129408	not-siginficant	NA
8447	Gm12472	6.05039	2.19967	1.1077	1.98581	0.0470544	0.785809	0.104683	not-siginficant	NA		12460	Gm47156	11.3089	1.54256	0.753296	2.04775	0.0405849	0.754731	0.122208	not-siginficant	NA
14278	Gnai2	4342.89	-0.256945	0.129398	-1.9857	0.0470666	0.785809	0.104683	not-siginficant	NA		22527	Sp110	10.2878	1.5588	0.790608	1.97165	0.0486499	0.787175	0.103929	not-siginficant	NA
19020	Pea15a	887.907	-0.268529	0.135259	-1.98529	0.0471119	0.786059	0.104545	not-siginficant	NA		22814	St18	11.3852	1.55897	0.719061	2.16807	0.0301536	0.733577	0.134554	not-siginficant	NA
4438	Cd96	599.81	0.309476	0.155926	1.98476	0.0471708	0.786535	0.104282	not-siginficant	NA		9760	Gm20738	11.7996	1.60964	0.784798	2.05103	0.0402643	0.754731	0.122208	not-siginficant	NA
5509	Cul7	649.215	-0.386604	0.194821	-1.98441	0.0472103	0.786686	0.104198	not-siginficant	NA		10610	Gm3115	18.6894	1.63202	0.665569	2.45207	0.0142036	0.648682	0.187968	not-siginficant	NA
21995	Slc25a5	1348.89	-0.257695	0.129929	-1.98336	0.0473271	0.787175	0.103929	not-siginficant	NA		9687	Gm20319	15.0283	1.63301	0.643893	2.53615	0.0112078	0.629357	0.201103	not-siginficant	NA
7541	Fscn2	40.7259	-0.84365	0.425367	-1.98335	0.0473285	0.787175	0.103929	not-siginficant	NA		12503	Gm4740	16.4723	1.65892	0.69262	2.39514	0.0166142	0.657646	0.182008	not-siginficant	NA
16173	Ldlrap1	222.602	-0.406457	0.204981	-1.9829	0.0473786	0.787175	0.103929	not-siginficant	NA		11285	Gm37534	8.89389	1.66251	0.832555	1.99688	0.0458383	0.778349	0.108826	not-siginficant	NA
18089	Noc2l	453.634	-0.313717	0.158224	-1.98274	0.047396	0.787175	0.103929	not-siginficant	NA		24705	Urah	10.8687	1.67002	0.755347	2.21093	0.0270404	0.721199	0.141945	not-siginficant	NA
10832	Gm33472	306.314	0.365989	0.184629	1.98229	0.0474467	0.787175	0.103929	not-siginficant	NA		11859	Gm43328	10.9112	1.67184	0.773404	2.16167	0.0306439	0.733577	0.134554	not-siginficant	NA
15920	Klf13	389.338	-0.380221	0.191851	-1.98186	0.0474954	0.787175	0.103929	not-siginficant	NA		13184	Gm50332	10.3542	1.68612	0.823421	2.0477	0.0405894	0.754731	0.122208	not-siginficant	NA
5382	Csde1	25539.9	0.240883	0.121576	1.98133	0.0475537	0.787175	0.103929	not-siginficant	NA		15795	Kcnv1	11.6717	1.68717	0.749785	2.25021	0.0244356	0.700408	0.154649	not-siginficant	NA
23071	Syngr1	97.6605	-0.552616	0.278937	-1.98114	0.047575	0.787175	0.103929	not-siginficant	NA		12357	Gm45855	17.0153	1.71655	0.687428	2.49706	0.0125228	0.636369	0.196291	not-siginficant	NA
14244	Gm9951	12.7609	-1.45605	0.735002	-1.98102	0.0475888	0.787175	0.103929	not-siginficant	NA		10468	Gm29654	11.8083	1.71726	0.799271	2.14854	0.0316711	0.736477	0.132841	not-siginficant	NA
16405	Lrrc37a	6595.76	0.277404	0.140032	1.981	0.0475916	0.787175	0.103929	not-siginficant	NA		24601	Ubtfl1	17.089	1.72337	0.594847	2.89717	0.00376547	0.481198	0.317676	not-siginficant	NA
15398	Ilvbl	328.23	-0.331759	0.16749	-1.98077	0.0476174	0.787175	0.103929	not-siginficant	NA		24270	Trpv5	9.24153	1.74744	0.824986	2.11815	0.0341626	0.739755	0.130912	not-siginficant	NA
18071	Nme8	6211.71	0.259255	0.13089	1.98071	0.047624	0.787175	0.103929	not-siginficant	NA		12814	Gm48804	13.3551	1.75966	0.800798	2.19738	0.0279933	0.726532	0.138745	not-siginficant	NA
5565	Cygb	258.942	-0.358552	0.181065	-1.98024	0.0476763	0.787175	0.103929	not-siginficant	NA		18481	Olfr194	17.5311	1.76724	0.652768	2.7073	0.00678337	0.577814	0.238212	not-siginficant	NA
4821	Chrna9	92.5527	0.532254	0.26879	1.98019	0.0476827	0.787175	0.103929	not-siginficant	NA		11324	Gm37774	8.24073	1.82075	0.892002	2.0412	0.0412311	0.756684	0.121086	not-siginficant	NA
21768	Shisa5	336.33	-0.380727	0.192306	-1.97979	0.0477266	0.787175	0.103929	not-siginficant	NA		10154	Gm26789	10.6124	1.85269	0.842313	2.19952	0.0278409	0.725291	0.139488	not-siginficant	NA
21417	Scn4a	41.5839	-0.80095	0.404651	-1.97936	0.0477755	0.787175	0.103929	not-siginficant	NA		8262	Gm11662	9.79839	1.85474	0.804268	2.30612	0.0211037	0.689057	0.161745	not-siginficant	NA
24272	Trrap	7687.08	-0.208315	0.105278	-1.97872	0.0478475	0.787175	0.103929	not-siginficant	NA		18849	Pcdhb16	7.90757	1.87973	0.892323	2.10656	0.0351555	0.740811	0.130292	not-siginficant	NA
13156	Gm50232	15.1586	1.27119	0.642433	1.97871	0.0478483	0.787175	0.103929	not-siginficant	NA		12928	Gm49263	12.0012	1.95881	0.758331	2.58305	0.00979319	0.609324	0.215151	not-siginficant	NA
3124	Atad1	5635.33	0.276914	0.139948	1.97869	0.0478508	0.787175	0.103929	not-siginficant	NA		13509	Gm6123	38.305	1.96256	0.661699	2.96594	0.00301758	0.454303	0.342654	not-siginficant	NA
789	4833438C02Rik	28.5239	-0.931085	0.470598	-1.97852	0.0478705	0.787175	0.103929	not-siginficant	NA		6065	Dmrtc1c2	6.7669	1.97084	0.955512	2.0626	0.0391509	0.749862	0.125019	not-siginficant	NA
24674	Unc93b1	224.39	-0.41394	0.209258	-1.97813	0.0479144	0.787175	0.103929	not-siginficant	NA		23634	Tmc2	12.7779	1.97921	0.784388	2.52326	0.0116273	0.636369	0.196291	not-siginficant	NA
4012	Capn9	18.6462	1.10563	0.558987	1.97792	0.0479377	0.787175	0.103929	not-siginficant	NA		9474	Gm17767	7.55178	1.98461	0.912065	2.17595	0.0295587	0.733577	0.134554	not-siginficant	NA
2106	Acan	40.2618	-0.873236	0.441726	-1.97687	0.0480559	0.787175	0.103929	not-siginficant	NA		8776	Gm14000	6.02616	1.99608	1.01119	1.97398	0.0483837	0.787175	0.103929	not-siginficant	NA
22325	Smo	258.2	-0.410557	0.207743	-1.97627	0.0481238	0.787175	0.103929	not-siginficant	NA		11980	Gm43823	6.81976	1.99899	1.01182	1.97563	0.0481971	0.787175	0.103929	not-siginficant	NA
4412	Cd55b	5983.76	0.269101	0.1362	1.97578	0.0481797	0.787175	0.103929	not-siginficant	NA		11200	Gm37076	11.1218	2.06566	0.912958	2.26261	0.0236599	0.697543	0.156429	not-siginficant	NA
18662	P2rx1	7.11982	2.07037	1.04791	1.97571	0.0481875	0.787175	0.103929	not-siginficant	NA		18662	P2rx1	7.11982	2.07037	1.04791	1.97571	0.0481875	0.787175	0.103929	not-siginficant	NA
11980	Gm43823	6.81976	1.99899	1.01182	1.97563	0.0481971	0.787175	0.103929	not-siginficant	NA		6064	Dmrtc1c1	8.76657	2.09796	0.988982	2.12134	0.0338936	0.739755	0.130912	not-siginficant	NA
20283	Rab6a	2364.57	0.275172	0.13929	1.97553	0.0482077	0.787175	0.103929	not-siginficant	NA		7973	Gm10156	18.5589	2.10196	0.726063	2.89501	0.00379147	0.481198	0.317676	not-siginficant	NA
16652	Man1a	104.938	-0.686316	0.347438	-1.97536	0.0482269	0.787175	0.103929	not-siginficant	NA		21621	Serpinb9h	6.50898	2.12096	1.00632	2.10765	0.0350611	0.740811	0.130292	not-siginficant	NA
2728	Ano5	312.768	0.384354	0.194636	1.97474	0.0482981	0.787175	0.103929	not-siginficant	NA		13570	Gm6401	13.8972	2.12869	0.728353	2.92261	0.00347106	0.475572	0.322784	not-siginficant	NA
23409	Tex29	3021.69	0.24868	0.125965	1.97421	0.0483581	0.787175	0.103929	not-siginficant	NA		18499	Olfr307	7.42335	2.13057	1.00836	2.11291	0.0346082	0.740131	0.130691	not-siginficant	NA
14826	Hdhd5	903.168	-0.257076	0.130222	-1.97413	0.0483664	0.787175	0.103929	not-siginficant	NA		11264	Gm37411	7.51659	2.14512	0.98668	2.17408	0.029699	0.733577	0.134554	not-siginficant	NA
8776	Gm14000	6.02616	1.99608	1.01119	1.97398	0.0483837	0.787175	0.103929	not-siginficant	NA		12473	Gm47246	8.40588	2.16232	0.934776	2.3132	0.0207118	0.689057	0.161745	not-siginficant	NA
16796	Mbd3l1	1871.22	0.269006	0.136292	1.97376	0.0484095	0.787175	0.103929	not-siginficant	NA		25088	Wfdc16	5.98707	2.17971	1.10478	1.97298	0.0484983	0.787175	0.103929	not-siginficant	NA
9423	Gm17215	20.0096	1.09043	0.552574	1.97337	0.0484538	0.787175	0.103929	not-siginficant	NA		8447	Gm12472	6.05039	2.19967	1.1077	1.98581	0.0470544	0.785809	0.104683	not-siginficant	NA
25088	Wfdc16	5.98707	2.17971	1.10478	1.97298	0.0484983	0.787175	0.103929	not-siginficant	NA		12281	Gm45538	7.97273	2.24922	0.94159	2.38875	0.0169057	0.661363	0.17956	not-siginficant	NA
725	2900026A02Rik	429.301	-0.309341	0.156811	-1.9727	0.0485297	0.787175	0.103929	not-siginficant	NA		8978	Gm15020	9.00235	2.31362	1.13318	2.04171	0.0411805	0.756684	0.121086	not-siginficant	NA
22468	Snx8	266.209	-0.428847	0.217414	-1.97249	0.0485542	0.787175	0.103929	not-siginficant	NA		11866	Gm43358	38.9443	2.34688	0.589835	3.97888	6.924e-05	0.119531	0.922519	not-siginficant	NA
15522	Irf2bp1	454.555	-0.365159	0.185162	-1.9721	0.0485979	0.787175	0.103929	not-siginficant	NA		9739	Gm20636	5.64627	2.36454	1.09342	2.16252	0.030578	0.733577	0.134554	not-siginficant	NA
4514	Cdk14	527.138	0.285787	0.144922	1.972	0.0486094	0.787175	0.103929	not-siginficant	NA		10659	Gm31571	7.5385	2.36958	1.01556	2.33327	0.0196341	0.681156	0.166754	not-siginficant	NA
22527	Sp110	10.2878	1.5588	0.790608	1.97165	0.0486499	0.787175	0.103929	not-siginficant	NA		8016	Gm10327	9.54052	2.41072	0.880448	2.73806	0.00618031	0.564897	0.248031	not-siginficant	NA
3335	Azin2	13881.2	-0.331531	0.168153	-1.9716	0.0486554	0.787175	0.103929	not-siginficant	NA		13175	Gm50299	9.70706	2.41839	0.837989	2.88595	0.00390236	0.481198	0.317676	not-siginficant	NA
25019	Wdr17	474.287	0.333608	0.16924	1.97121	0.0486995	0.787175	0.103929	not-siginficant	NA		10157	Gm26797	6.20918	2.51356	1.13887	2.20707	0.0273091	0.722338	0.14126	not-siginficant	NA
1974	Abca15	2225.38	0.290172	0.14721	1.97115	0.0487068	0.787175	0.103929	not-siginficant	NA		13418	Gm5789	5.23356	2.54548	1.20046	2.12041	0.0339715	0.739755	0.130912	not-siginficant	NA
7608	Fzd7	211.906	-0.413626	0.20988	-1.97077	0.0487503	0.787175	0.103929	not-siginficant	NA		15220	Ifi214	5.28417	2.57586	1.20863	2.13123	0.0330705	0.739292	0.131184	not-siginficant	NA
14664	H2-Ab1	557.8	-0.397295	0.201607	-1.97064	0.0487646	0.787175	0.103929	not-siginficant	NA		11744	Gm42763	8.53994	2.58385	0.937103	2.75728	0.00582846	0.562139	0.250156	not-siginficant	NA
16278	Llgl2	144.55	-0.450427	0.228603	-1.97035	0.0487987	0.787175	0.103929	not-siginficant	NA		18465	Olfr1398-ps1	4.42382	2.66478	1.30047	2.04909	0.0404534	0.754731	0.122208	not-siginficant	NA
24736	Usp22	1560.31	-0.268436	0.136243	-1.97027	0.0488075	0.787175	0.103929	not-siginficant	NA		11730	Gm42702	4.52209	2.68729	1.26849	2.11849	0.0341336	0.739755	0.130912	not-siginficant	NA
9714	Gm20519	16.9131	1.2861	0.65282	1.97006	0.0488312	0.787175	0.103929	not-siginficant	NA		8474	Gm12589	6.80166	2.69164	1.27288	2.11461	0.0344635	0.740131	0.130691	not-siginficant	NA
2218	Adad1	10687.4	0.231782	0.117664	1.96986	0.0488539	0.787175	0.103929	not-siginficant	NA		9587	Gm19198	4.77889	2.76732	1.34922	2.05105	0.0402624	0.754731	0.122208	not-siginficant	NA
18355	Nusap1	1743.28	0.290416	0.147484	1.96913	0.0489379	0.787175	0.103929	not-siginficant	NA		8596	Gm13156	6.09072	2.78253	1.20837	2.30271	0.021295	0.689057	0.161745	not-siginficant	NA
3051	Artn	177.392	0.414586	0.210573	1.96884	0.0489711	0.787175	0.103929	not-siginficant	NA		7643	Gabrb2	4.87897	2.80257	1.2254	2.28708	0.0221914	0.693179	0.159155	not-siginficant	NA
21196	Rsph3a	4929	0.26228	0.133217	1.96882	0.0489741	0.787175	0.103929	not-siginficant	NA		13678	Gm6822	8.59315	2.81747	1.0428	2.70183	0.00689599	0.579147	0.237211	not-siginficant	NA
5573	Cyp17a1	7402.82	-0.360163	0.182966	-1.96847	0.0490142	0.787175	0.103929	not-siginficant	NA		24431	Tubb4a	5.37486	2.97169	1.3973	2.12673	0.0334427	0.739543	0.131037	not-siginficant	NA
882	4930414N06Rik	435.204	0.308163	0.156551	1.96845	0.0490163	0.787175	0.103929	not-siginficant	NA		12404	Gm46426	20.7749	3.01051	0.83768	3.59387	0.000325806	0.251672	0.599165	not-siginficant	NA
22897	Stk26	210.572	0.483498	0.245734	1.96756	0.0491182	0.787175	0.103929	not-siginficant	NA		7996	Gm10247	4.22692	3.03275	1.32754	2.28449	0.0223427	0.69343	0.158998	not-siginficant	NA
9977	Gm22219	28.0273	0.970547	0.493399	1.96706	0.0491759	0.787175	0.103929	not-siginficant	NA		9900	Gm21677	4.32284	3.07578	1.34328	2.28975	0.0220358	0.693179	0.159155	not-siginficant	NA
24730	Usp16	6588.58	0.251702	0.127976	1.9668	0.0492068	0.787175	0.103929	not-siginficant	NA		16958	Mettl21c	4.5441	3.1537	1.38518	2.27675	0.0228014	0.693817	0.158755	not-siginficant	NA
6494	Efhd2	4277.82	-0.314977	0.160149	-1.96677	0.0492095	0.787175	0.103929	not-siginficant	NA		11478	Gm39132	6.25074	3.19916	1.21433	2.63451	0.00842581	0.603729	0.219158	not-siginficant	NA
16971	Mettl7a1	229.17	-0.359046	0.18256	-1.96673	0.0492146	0.787175	0.103929	not-siginficant	NA		632	2310043M15Rik	4.84024	3.23938	1.49892	2.16115	0.030684	0.733577	0.134554	not-siginficant	NA
16508	Lurap1l	14.8596	-1.34893	0.68591	-1.96662	0.0492269	0.787175	0.103929	not-siginficant	NA		11997	Gm43945	3.37613	3.32413	1.59447	2.08478	0.0370889	0.747757	0.12624	not-siginficant	NA
9450	Gm17494	138.607	0.453123	0.230436	1.96637	0.0492555	0.787175	0.103929	not-siginficant	NA		5597	Cyp2g1	3.45386	3.35612	1.61782	2.07447	0.0380354	0.748323	0.125911	not-siginficant	NA
7122	Fam71d	14490.5	0.262489	0.133493	1.96632	0.0492618	0.787175	0.103929	not-siginficant	NA		21520	Selenok-ps6	3.52544	3.37334	1.67974	2.00825	0.0446165	0.770744	0.11309	not-siginficant	NA
19666	Ppm1m	875.441	-0.341196	0.173557	-1.9659	0.0493104	0.787175	0.103929	not-siginficant	NA		9540	Gm18666	5.16035	3.38677	1.5715	2.15512	0.0311522	0.734451	0.134037	not-siginficant	NA
5479	Ctsa	612.125	-0.317061	0.161286	-1.96583	0.0493177	0.787175	0.103929	not-siginficant	NA		11075	Gm3594	8.955	3.42443	0.997941	3.4315	0.00060025	0.265565	0.57583	not-siginficant	NA
18813	Pbx2	412.751	-0.370065	0.188268	-1.96563	0.0493411	0.787175	0.103929	not-siginficant	NA		8779	Gm14007	3.64249	3.44161	1.57083	2.19095	0.0284553	0.72772	0.138035	not-siginficant	NA
5663	D17H6S53E	108.307	-0.507994	0.258463	-1.96544	0.0493634	0.787175	0.103929	not-siginficant	NA		12712	Gm48298	3.70302	3.46195	1.56791	2.208	0.0272441	0.72229	0.141288	not-siginficant	NA
15069	Hs3st1	48.3109	-0.750985	0.382279	-1.9645	0.0494725	0.787175	0.103929	not-siginficant	NA		16145	Lce1c	3.89316	3.53968	1.58799	2.22904	0.0258113	0.715615	0.145321	not-siginficant	NA
7388	Fkbp15	640.462	-0.287683	0.146441	-1.96449	0.0494728	0.787175	0.103929	not-siginficant	NA		25752	Zfp969	10.1554	3.61066	1.10877	3.25646	0.0011281	0.333892	0.476394	not-siginficant	NA
15513	Iqub	6955.38	0.286649	0.145921	1.96441	0.0494822	0.787175	0.103929	not-siginficant	NA		13844	Gm7748	4.06409	3.64214	1.70479	2.13642	0.0326453	0.739057	0.131322	not-siginficant	NA
3784	Btg1c	244.051	0.395971	0.201595	1.96419	0.0495079	0.787175	0.103929	not-siginficant	NA		15025	Hoxc10	4.30513	3.73145	1.60451	2.3256	0.0200397	0.683237	0.165428	not-siginficant	NA
15036	Hoxd8	1791.65	0.257547	0.131137	1.96395	0.0495355	0.787175	0.103929	not-siginficant	NA		1871	A530041M06Rik	4.62491	3.80252	1.52726	2.48977	0.0127825	0.636369	0.196291	not-siginficant	NA
12823	Gm48837	40.3933	0.749668	0.381775	1.96364	0.0495723	0.787175	0.103929	not-siginficant	NA		9606	Gm19428	9.65872	3.87944	1.17377	3.30512	0.000949345	0.319656	0.495317	not-siginficant	NA
2536	Aldh1l1	1425.74	-0.928724	0.473184	-1.96271	0.0496793	0.787175	0.103929	not-siginficant	NA		361	1700049E17Rik1	17.0594	3.90091	0.819767	4.75856	1.94983e-06	0.0126227	1.89885	up-regulated	1700049E17Rik1
19504	Pnpla1	61.5323	-0.65867	0.335607	-1.96262	0.04969	0.787175	0.103929	not-siginficant	NA		651	2410141K09Rik	30.1887	3.9594	1.3494	2.93418	0.00334428	0.472322	0.325762	not-siginficant	NA
13736	Gm7205	18.5546	-1.13985	0.580794	-1.96257	0.0496961	0.787175	0.103929	not-siginficant	NA		15017	Hoxb2	5.29846	4.03157	1.39414	2.89179	0.00383055	0.481198	0.317676	not-siginficant	NA
22993	Sumf2	172.094	-0.420833	0.214435	-1.96252	0.0497018	0.787175	0.103929	not-siginficant	NA		10450	Gm29509	3.68899	4.4271	1.65218	2.67956	0.00737197	0.586938	0.231408	not-siginficant	NA
19969	Prss50	920.336	-0.275646	0.140464	-1.9624	0.0497158	0.787175	0.103929	not-siginficant	NA		17100	Mir3473g	3.74495	4.44927	1.78262	2.49592	0.0125631	0.636369	0.196291	not-siginficant	NA
19014	Pdzd9	4473.75	0.237036	0.12079	1.96238	0.049718	0.787175	0.103929	not-siginficant	NA		8896	Gm14417	4.12632	4.59674	1.75844	2.6141	0.00894636	0.609324	0.215151	not-siginficant	NA
11300	Gm37607	69.2295	0.650655	0.331593	1.96221	0.0497381	0.787175	0.103929	not-siginficant	NA		9000	Gm15204	4.27721	4.64773	1.76405	2.6347	0.00842126	0.603729	0.219158	not-siginficant	NA
1324	4930565N06Rik	123.318	0.504212	0.256964	1.96219	0.0497403	0.787175	0.103929	not-siginficant	NA		20950	Rpl21-ps9	3.12696	5.21448	1.80075	2.89573	0.00378278	0.481198	0.317676	not-siginficant	NA
20228	Rab11fip1	1248.18	-0.268568	0.136881	-1.96205	0.0497566	0.787175	0.103929	not-siginficant	NA		3823	C130073E24Rik	3.35424	5.30316	1.7681	2.99936	0.00270544	0.437178	0.359342	not-siginficant	NA
11002	Gm35206	36.1896	0.811138	0.413425	1.962	0.0497627	0.787175	0.103929	not-siginficant	NA		9235	Gm16141	3.36211	5.30624	1.79803	2.95113	0.0031661	0.463297	0.334141	not-siginficant	NA
1747	9330159M07Rik	441.06	0.310187	0.158143	1.96143	0.0498289	0.78774	0.103617	not-siginficant	NA		23971	Tnn	3.32028	5.30916	1.7486	3.03624	0.00239545	0.434256	0.362254	not-siginficant	NA
9332	Gm16580	217.392	0.431994	0.220366	1.96035	0.0499554	0.789092	0.102873	not-siginficant	NA		1832	A230103L15Rik	3.50698	5.36905	1.7678	3.03713	0.00238842	0.434256	0.362254	not-siginficant	NA
8995	Gm15143	95.0996	0.695625	0.354948	1.9598	0.0500196	0.789092	0.102873	not-siginficant	NA
14460	Gpt2	2568.09	-0.302781	0.154498	-1.95977	0.0500225	0.789092	0.102873	not-siginficant	NA
5401	Csn3	3.2106	3.25446	1.66073	1.95965	0.0500362	0.789092	0.102873	not-siginficant	NA
14381	Gpld1	148.456	-0.479511	0.244733	-1.95933	0.0500746	0.789216	0.102804	not-siginficant	NA
19261	Pip5k1b	523.919	-0.311805	0.159191	-1.95868	0.0501498	0.789556	0.102617	not-siginficant	NA
736	2900092C05Rik	808.564	0.300051	0.153214	1.95838	0.050186	0.789556	0.102617	not-siginficant	NA
1376	4930584F24Rik	1298.61	0.265012	0.135323	1.95836	0.0501876	0.789556	0.102617	not-siginficant	NA
22640	Spib	3.83832	-2.7102	1.38483	-1.95706	0.0503401	0.789798	0.102484	not-siginficant	NA
20521	Rcc2	3627.54	-0.261868	0.133812	-1.95699	0.0503485	0.789798	0.102484	not-siginficant	NA
16219	Lhfpl3	91.0557	0.595613	0.304429	1.95649	0.0504074	0.789798	0.102484	not-siginficant	NA
22950	Stx1a	144.903	-0.483597	0.247215	-1.95618	0.0504442	0.789798	0.102484	not-siginficant	NA
4324	Ccnl1	1173.14	0.30469	0.155758	1.95618	0.0504443	0.789798	0.102484	not-siginficant	NA
24320	Tspan6	4380.08	0.222663	0.113844	1.95585	0.0504827	0.789798	0.102484	not-siginficant	NA
17702	Naca	8836.63	0.205873	0.105261	1.95584	0.0504844	0.789798	0.102484	not-siginficant	NA
5601	Cyp2s1	63.434	-0.694564	0.355159	-1.95564	0.0505071	0.789798	0.102484	not-siginficant	NA
7857	Gipc3	372.345	-0.389095	0.198968	-1.95556	0.050517	0.789798	0.102484	not-siginficant	NA
22093	Slc39a1	822.045	-0.281231	0.143813	-1.95553	0.0505204	0.789798	0.102484	not-siginficant	NA
21802	Siglech	6.87971	-2.04072	1.04367	-1.95534	0.0505427	0.789798	0.102484	not-siginficant	NA
2713	Ankrd7	4418.88	0.242836	0.124216	1.95494	0.0505899	0.789798	0.102484	not-siginficant	NA
8991	Gm15130	1035.61	0.37348	0.19109	1.95448	0.0506449	0.789798	0.102484	not-siginficant	NA
19760	Ppwd1	457.046	0.31072	0.15899	1.95434	0.0506613	0.789798	0.102484	not-siginficant	NA
25486	Zfp36l2	581.485	-0.310825	0.159059	-1.95415	0.0506833	0.789798	0.102484	not-siginficant	NA
16771	Marveld3	57.6207	0.698737	0.357577	1.95409	0.050691	0.789798	0.102484	not-siginficant	NA
20221	R3hdm4	314.174	-0.418946	0.214578	-1.95242	0.0508883	0.792024	0.101262	not-siginficant	NA
9910	Gm21729	3.93281	-2.84197	1.45569	-1.95231	0.0509012	0.792024	0.101262	not-siginficant	NA
7280	Fcho1	67.6514	-0.673759	0.345204	-1.95177	0.0509651	0.792024	0.101262	not-siginficant	NA
19426	Plk4	3706.59	0.265832	0.136202	1.95176	0.0509672	0.792024	0.101262	not-siginficant	NA
6489	Efemp2	288.526	-0.35874	0.18386	-1.95116	0.0510382	0.792024	0.101262	not-siginficant	NA
23479	Thap11	466.155	-0.307282	0.157497	-1.95103	0.0510533	0.792024	0.101262	not-siginficant	NA
8084	Gm10602	125.42	0.494375	0.253489	1.95028	0.0511429	0.792024	0.101262	not-siginficant	NA
23359	Tenm4	407.22	-0.317097	0.162616	-1.94998	0.0511791	0.792024	0.101262	not-siginficant	NA
16533	Lyl1	37.4739	-0.848989	0.435457	-1.94965	0.0512179	0.792024	0.101262	not-siginficant	NA
3844	C1ra	379.734	-0.351705	0.180397	-1.94962	0.0512213	0.792024	0.101262	not-siginficant	NA
24487	Txnrd2	160.136	-0.417786	0.214291	-1.94962	0.0512217	0.792024	0.101262	not-siginficant	NA
1866	A4galt	71.6264	-0.630752	0.323528	-1.94961	0.0512232	0.792024	0.101262	not-siginficant	NA
11524	Gm40190	47.3159	0.783913	0.40212	1.94945	0.0512419	0.792024	0.101262	not-siginficant	NA
1943	AA467197	3087.42	0.287652	0.147568	1.94928	0.0512621	0.792024	0.101262	not-siginficant	NA
1465	4933401H06Rik	1034.82	0.255516	0.131111	1.94885	0.0513128	0.792335	0.101091	not-siginficant	NA
25350	Zdhhc18	208.286	-0.423994	0.217647	-1.94808	0.0514053	0.792937	0.100761	not-siginficant	NA
15106	Hsp90ab1	15275.2	-0.204174	0.104811	-1.94802	0.051413	0.792937	0.100761	not-siginficant	NA
16007	Kmt2d	3845.15	-0.219361	0.112624	-1.94773	0.0514473	0.792993	0.100731	not-siginficant	NA
5525	Cx3cr1	131.921	-0.51391	0.263929	-1.94715	0.0515163	0.793584	0.100407	not-siginficant	NA
24077	Tpte	214.501	0.399229	0.205125	1.94627	0.0516221	0.794741	0.0997745	not-siginficant	NA
13682	Gm6863	1681.81	0.287933	0.148006	1.94542	0.0517248	0.795639	0.099284	not-siginficant	NA
15166	Hyi	72.1852	-0.590232	0.303471	-1.94493	0.051783	0.795639	0.099284	not-siginficant	NA
15273	Igf2r	1253.7	-0.261729	0.134589	-1.94466	0.0518154	0.795639	0.099284	not-siginficant	NA
23555	Timm8b	2799.96	0.260575	0.134012	1.94442	0.051845	0.795639	0.099284	not-siginficant	NA
25646	Zfp738	264.148	0.408632	0.210163	1.94436	0.051852	0.795639	0.099284	not-siginficant	NA
15453	Insl3	2174.14	-0.698726	0.359425	-1.94401	0.0518942	0.795639	0.099284	not-siginficant	NA
7765	Gcnt4	131.575	-0.48063	0.247238	-1.944	0.0518955	0.795639	0.099284	not-siginficant	NA
17017	Mgat1	591.543	-0.365941	0.188306	-1.94333	0.0519761	0.796403	0.0988671	not-siginficant	NA
20590	Rex1bd	279.574	-0.384933	0.198183	-1.94231	0.0520997	0.79708	0.0984983	not-siginficant	NA
13638	Gm6660	301.766	0.491154	0.252906	1.94204	0.0521317	0.79708	0.0984983	not-siginficant	NA
16497	Ltbr	673.182	-0.281703	0.145066	-1.9419	0.0521493	0.79708	0.0984983	not-siginficant	NA
758	3830406C13Rik	1730.07	0.277637	0.142984	1.94173	0.0521696	0.79708	0.0984983	not-siginficant	NA
11430	Gm38390	605.008	0.361483	0.186197	1.9414	0.0522095	0.79708	0.0984983	not-siginficant	NA
3953	Calcoco1	1232.36	-0.26317	0.135562	-1.94133	0.0522189	0.79708	0.0984983	not-siginficant	NA
3245	Atp6v1fnb	349.793	0.327766	0.168893	1.94067	0.0522983	0.79708	0.0984983	not-siginficant	NA
20084	Ptges2	318.924	-0.347471	0.179059	-1.94054	0.0523146	0.79708	0.0984983	not-siginficant	NA
23413	Tex36	3462.03	0.212437	0.109482	1.94039	0.0523325	0.79708	0.0984983	not-siginficant	NA
4542	Cdkn1a	371.552	-0.368883	0.190153	-1.93993	0.0523883	0.79708	0.0984983	not-siginficant	NA
12783	Gm48691	25.7416	1.00481	0.518015	1.93972	0.0524133	0.79708	0.0984983	not-siginficant	NA
9298	Gm16404	44.7067	0.94007	0.484709	1.93945	0.0524465	0.79708	0.0984983	not-siginficant	NA
14690	H2ac1	16.6414	-1.1898	0.613545	-1.93922	0.0524749	0.79708	0.0984983	not-siginficant	NA
11103	Gm36229	57.7055	0.674352	0.347752	1.93918	0.0524795	0.79708	0.0984983	not-siginficant	NA
22639	Spi1	69.932	-0.68567	0.35363	-1.93895	0.0525077	0.79708	0.0984983	not-siginficant	NA
16392	Lrrc2	46.3989	-1.14467	0.590447	-1.93865	0.0525434	0.79708	0.0984983	not-siginficant	NA
7271	Fcer1g	72.2216	-0.735706	0.379511	-1.93856	0.0525544	0.79708	0.0984983	not-siginficant	NA
5431	Cstdc2	170.442	0.644697	0.332592	1.9384	0.0525743	0.79708	0.0984983	not-siginficant	NA
187	1700018F24Rik	1782.31	0.275171	0.142025	1.93748	0.0526867	0.797302	0.0983772	not-siginficant	NA
15238	Ifnar1	898.05	-0.264395	0.136469	-1.9374	0.0526967	0.797302	0.0983772	not-siginficant	NA
8953	Gm14781	239.449	0.422043	0.217849	1.93732	0.0527068	0.797302	0.0983772	not-siginficant	NA
17231	Morf4l1-ps1	2781.09	0.294498	0.152017	1.93727	0.0527121	0.797302	0.0983772	not-siginficant	NA
4123	Cbx6	487.82	-0.36687	0.189472	-1.93627	0.0528341	0.798449	0.0977529	not-siginficant	NA
14471	Gramd1c	4489.92	0.253958	0.131208	1.93553	0.0529249	0.798449	0.0977529	not-siginficant	NA
24382	Ttc39d	12362.5	0.268475	0.13874	1.93509	0.0529791	0.798449	0.0977529	not-siginficant	NA
1584	4933433G15Rik	1271.98	0.226918	0.117268	1.93504	0.0529855	0.798449	0.0977529	not-siginficant	NA
17647	Myocd	22.985	-1.03544	0.535164	-1.93481	0.0530131	0.798449	0.0977529	not-siginficant	NA
23988	Tns2	370.52	-0.349988	0.180918	-1.93451	0.0530503	0.798449	0.0977529	not-siginficant	NA
25138	Wt1	1629.52	-0.257375	0.133054	-1.93437	0.0530681	0.798449	0.0977529	not-siginficant	NA
7204	Fbxl14	976.089	-0.274768	0.142074	-1.93398	0.053116	0.798449	0.0977529	not-siginficant	NA
2926	Arhgap45	103.154	-0.489166	0.252997	-1.93348	0.0531766	0.798449	0.0977529	not-siginficant	NA
5493	Cttn	2602.43	-0.240871	0.124584	-1.93341	0.0531861	0.798449	0.0977529	not-siginficant	NA
24443	Tubgcp4	1116.44	0.246173	0.127334	1.93328	0.0532019	0.798449	0.0977529	not-siginficant	NA
25056	Wdr63	5026.04	0.229337	0.118669	1.93258	0.0532882	0.798449	0.0977529	not-siginficant	NA
4043	Carf	1099.18	0.285329	0.147644	1.93255	0.0532918	0.798449	0.0977529	not-siginficant	NA
6941	F730311O21Rik	3.67768	3.48161	1.80256	1.93148	0.0534233	0.798449	0.0977529	not-siginficant	NA
21856	Slamf7	1606.09	0.235715	0.122058	1.93117	0.0534616	0.798449	0.0977529	not-siginficant	NA
5361	Crtc3	838.798	-0.288786	0.149563	-1.93086	0.0535	0.798449	0.0977529	not-siginficant	NA
5025	Cmtm3	295.152	-0.39953	0.206936	-1.93069	0.0535212	0.798449	0.0977529	not-siginficant	NA
9608	Gm19439	46.8247	0.76404	0.395843	1.93016	0.0535868	0.798449	0.0977529	not-siginficant	NA
6518	Egr1	247.134	-0.392403	0.203303	-1.93014	0.0535899	0.798449	0.0977529	not-siginficant	NA
851	4930404I20Rik	67.3907	0.611646	0.316899	1.9301	0.0535943	0.798449	0.0977529	not-siginficant	NA
6009	Disp3	40.2156	-0.790872	0.40976	-1.93009	0.053596	0.798449	0.0977529	not-siginficant	NA
18162	Npr2	131.983	-0.476795	0.247053	-1.92994	0.0536148	0.798449	0.0977529	not-siginficant	NA
7495	Foxo6	203.918	-0.415472	0.215312	-1.92963	0.0536527	0.798449	0.0977529	not-siginficant	NA
23487	Thbd	247.118	-0.373693	0.193665	-1.92958	0.0536584	0.798449	0.0977529	not-siginficant	NA
21134	Rps7-ps3	1555.78	0.261422	0.1355	1.92931	0.0536929	0.798449	0.0977529	not-siginficant	NA
21032	Rpl9-ps6	311.526	0.441206	0.228702	1.92918	0.0537089	0.798449	0.0977529	not-siginficant	NA
1512	4933411O13Rik	57.9725	0.620544	0.321681	1.92906	0.0537231	0.798449	0.0977529	not-siginficant	NA
9815	Gm20888	4.46	-2.85008	1.47789	-1.92849	0.0537948	0.798449	0.0977529	not-siginficant	NA
2584	Alox5ap	16.8087	-1.12895	0.585409	-1.92848	0.0537958	0.798449	0.0977529	not-siginficant	NA
24292	Tsga13	1061.24	0.316005	0.163873	1.92836	0.0538107	0.798449	0.0977529	not-siginficant	NA
10096	Gm26571	431.222	0.32526	0.168674	1.92834	0.0538134	0.798449	0.0977529	not-siginficant	NA
19295	Pkd2l2	1825.65	0.252778	0.131124	1.92777	0.0538833	0.798449	0.0977529	not-siginficant	NA
20673	Rhoh	89.7594	0.547157	0.283976	1.92677	0.0540079	0.798449	0.0977529	not-siginficant	NA
11708	Gm42595	27.5429	0.894479	0.464286	1.92657	0.0540337	0.798449	0.0977529	not-siginficant	NA
8183	Gm11282	3.62036	3.41871	1.77468	1.92638	0.0540574	0.798449	0.0977529	not-siginficant	NA
11629	Gm41442	55.0606	0.656115	0.340637	1.92614	0.0540871	0.798449	0.0977529	not-siginficant	NA
22933	Strap	10572.3	0.218198	0.113287	1.92605	0.0540979	0.798449	0.0977529	not-siginficant	NA
23390	Tex12	395.607	0.385224	0.200033	1.9258	0.0541292	0.798449	0.0977529	not-siginficant	NA
24160	Trim33	4148.88	0.261326	0.135705	1.92569	0.054143	0.798449	0.0977529	not-siginficant	NA
4415	Cd59b	223.753	0.364706	0.189405	1.92554	0.0541623	0.798449	0.0977529	not-siginficant	NA
22781	Ssbp2	201.133	-0.417883	0.217058	-1.92521	0.0542026	0.798449	0.0977529	not-siginficant	NA
10361	Gm28875	93.3362	-0.518062	0.269098	-1.92518	0.0542072	0.798449	0.0977529	not-siginficant	NA
6320	Dvl3	587.248	-0.318935	0.165692	-1.92487	0.0542459	0.798449	0.0977529	not-siginficant	NA
6939	F730016J06Rik	11.2461	1.42015	0.737885	1.92462	0.0542772	0.798449	0.0977529	not-siginficant	NA
23027	Sv2c	707.801	-0.264884	0.137636	-1.92453	0.0542882	0.798449	0.0977529	not-siginficant	NA
9846	Gm21094	25.2148	1.48645	0.772376	1.92451	0.0542906	0.798449	0.0977529	not-siginficant	NA
20175	Pwp2	639.922	-0.278677	0.144809	-1.92445	0.0542981	0.798449	0.0977529	not-siginficant	NA
4731	Cfl2	2994.8	0.263824	0.137092	1.92443	0.0543008	0.798449	0.0977529	not-siginficant	NA
22895	Stk24	1076.57	-0.278646	0.144812	-1.92419	0.0543308	0.798449	0.0977529	not-siginficant	NA
6679	Emx2os	3.76989	-3.11388	1.61833	-1.92413	0.0543378	0.798449	0.0977529	not-siginficant	NA
13038	Gm49725	519.824	0.28321	0.147202	1.92395	0.0543605	0.798449	0.0977529	not-siginficant	NA
13673	Gm6812	669.534	0.293357	0.152629	1.92202	0.0546034	0.801107	0.0963093	not-siginficant	NA
1038	4930470B04Rik	385.08	0.308492	0.160523	1.9218	0.0546316	0.801107	0.0963093	not-siginficant	NA
16034	Krr1	875.168	0.291623	0.151757	1.92164	0.0546516	0.801107	0.0963093	not-siginficant	NA
2741	Anxa1	88.0048	-0.624074	0.324854	-1.92109	0.0547201	0.801107	0.0963093	not-siginficant	NA
13327	Gm5458	485.263	0.299784	0.156049	1.92109	0.0547202	0.801107	0.0963093	not-siginficant	NA
5501	Cuedc1	107.449	-0.554423	0.288617	-1.92096	0.0547364	0.801107	0.0963093	not-siginficant	NA
14447	Gprc5b	2337.02	-0.219085	0.114063	-1.92074	0.0547644	0.801107	0.0963093	not-siginficant	NA
24296	Tshz1	672.433	-0.287898	0.149904	-1.92055	0.054789	0.801107	0.0963093	not-siginficant	NA
12464	Gm47189	184.81	0.474804	0.247319	1.9198	0.0548828	0.801306	0.0962014	not-siginficant	NA
4614	Cenpn	5964.74	0.237964	0.123962	1.91965	0.0549015	0.801306	0.0962014	not-siginficant	NA
6960	Fads2	5749.05	-0.337403	0.175778	-1.91949	0.0549228	0.801306	0.0962014	not-siginficant	NA
12285	Gm45552	11.7485	-1.38029	0.719172	-1.91928	0.0549488	0.801306	0.0962014	not-siginficant	NA
85	1700003H04Rik	2251.79	0.233804	0.121831	1.91908	0.0549746	0.801306	0.0962014	not-siginficant	NA
18880	Pcdhgc3	98.3202	-0.632428	0.32958	-1.91889	0.0549984	0.801306	0.0962014	not-siginficant	NA
16201	Lgals3bp	449.317	-0.309792	0.161474	-1.91853	0.0550444	0.801306	0.0962014	not-siginficant	NA
23639	Tmc6	374.059	-0.333951	0.17407	-1.91848	0.0550502	0.801306	0.0962014	not-siginficant	NA
16428	Lrrc63	7306.79	0.279557	0.145781	1.91765	0.0551557	0.802329	0.0956477	not-siginficant	NA
23938	Tnfrsf11b	4.85264	-2.5379	1.32362	-1.91739	0.0551883	0.802329	0.0956477	not-siginficant	NA
20561	Relb	170.129	-0.454107	0.23686	-1.91719	0.0552133	0.802329	0.0956477	not-siginficant	NA
14379	Gpihbp1	3.51866	2.73358	1.42628	1.91658	0.0552917	0.803017	0.0952752	not-siginficant	NA
8320	Gm11948	5.63519	2.08454	1.08782	1.91626	0.0553326	0.803022	0.0952724	not-siginficant	NA
22241	Slpi	42.5625	-0.965521	0.503903	-1.91609	0.0553541	0.803022	0.0952724	not-siginficant	NA
24885	Vmn2r-ps34	4.17307	2.54116	1.32667	1.91544	0.0554362	0.803762	0.0948723	not-siginficant	NA
5455	Ctdsp2	2607.44	-0.241657	0.126195	-1.91495	0.0554992	0.804226	0.094622	not-siginficant	NA
7598	Fyn	1787.09	-0.224223	0.117158	-1.91386	0.0556385	0.804478	0.0944856	not-siginficant	NA
25742	Zfp955b	842.937	0.295727	0.154551	1.91346	0.055689	0.804478	0.0944856	not-siginficant	NA
20926	Rpl14-ps1	510.79	-0.312088	0.163119	-1.91325	0.0557154	0.804478	0.0944856	not-siginficant	NA
12773	Gm48630	25.7354	0.967278	0.505611	1.91309	0.0557366	0.804478	0.0944856	not-siginficant	NA
12787	Gm4871	1165.38	0.272558	0.142481	1.91295	0.0557546	0.804478	0.0944856	not-siginficant	NA
487	1700104B16Rik	1563.14	0.277157	0.14489	1.91288	0.055763	0.804478	0.0944856	not-siginficant	NA
4642	Cep295	3784.51	0.263899	0.137987	1.91249	0.0558133	0.804478	0.0944856	not-siginficant	NA
8958	Gm14809	34.833	0.78343	0.409694	1.91223	0.0558466	0.804478	0.0944856	not-siginficant	NA
7677	Galnt15	77.2633	-0.606188	0.317032	-1.91207	0.0558669	0.804478	0.0944856	not-siginficant	NA
22280	Smc5	8257.38	0.254756	0.133251	1.91185	0.0558956	0.804478	0.0944856	not-siginficant	NA
24150	Trim25	581.032	-0.3113	0.162833	-1.91177	0.0559053	0.804478	0.0944856	not-siginficant	NA
6820	Ern1	664.237	-0.294121	0.153866	-1.91154	0.0559355	0.804478	0.0944856	not-siginficant	NA
23539	Tigd5	264.473	-0.371548	0.19442	-1.91106	0.0559969	0.804478	0.0944856	not-siginficant	NA
10956	Gm34759	26.377	0.915546	0.479109	1.91093	0.0560131	0.804478	0.0944856	not-siginficant	NA
2194	Actr10	12652.2	0.23106	0.120916	1.91092	0.0560148	0.804478	0.0944856	not-siginficant	NA
16328	Loxl3	63.9973	-0.625036	0.3271	-1.91084	0.056025	0.804478	0.0944856	not-siginficant	NA
24830	Vdac1	1216.11	-0.248733	0.130208	-1.91028	0.0560973	0.804478	0.0944856	not-siginficant	NA
7348	Fgfrl1	869.718	-0.264379	0.138401	-1.91024	0.056102	0.804478	0.0944856	not-siginficant	NA
12153	Gm44883	6.63343	1.92376	1.00709	1.9102	0.0561069	0.804478	0.0944856	not-siginficant	NA
14842	Hectd3	515.979	-0.27517	0.144105	-1.90951	0.0561963	0.804701	0.0943654	not-siginficant	NA
24914	Vmn2r88	18.4862	1.17159	0.613743	1.90893	0.0562712	0.804701	0.0943654	not-siginficant	NA
16420	Lrrc52	1044.23	0.261436	0.136974	1.90866	0.0563064	0.804701	0.0943654	not-siginficant	NA
8343	Gm12057	93.3596	0.571924	0.29965	1.90864	0.0563085	0.804701	0.0943654	not-siginficant	NA
6907	Exosc7	350.866	-0.318074	0.166721	-1.90782	0.056414	0.804701	0.0943654	not-siginficant	NA
13891	Gm7959	20.3032	-1.05241	0.551711	-1.90753	0.056452	0.804701	0.0943654	not-siginficant	NA
3617	Bin1	116.307	-0.51097	0.267881	-1.90745	0.0564623	0.804701	0.0943654	not-siginficant	NA
18629	Otop2	310.177	-0.387942	0.203428	-1.90702	0.056518	0.804701	0.0943654	not-siginficant	NA
23566	Tiprl	3026.81	0.221459	0.116131	1.90698	0.0565235	0.804701	0.0943654	not-siginficant	NA
7773	Gde1	4165.35	0.209027	0.109614	1.90694	0.0565283	0.804701	0.0943654	not-siginficant	NA
11887	Gm43446	285.498	0.343492	0.18013	1.90691	0.0565321	0.804701	0.0943654	not-siginficant	NA
1441	4932412D23Rik	813.938	0.246556	0.129298	1.90688	0.0565364	0.804701	0.0943654	not-siginficant	NA
2740	Antxrl	4438.39	0.239863	0.125814	1.90649	0.056587	0.804701	0.0943654	not-siginficant	NA
23243	Tbpl1	9003.47	0.244635	0.128364	1.90579	0.0566771	0.804701	0.0943654	not-siginficant	NA
8259	Gm11656	57.8609	0.663269	0.348053	1.90565	0.0566951	0.804701	0.0943654	not-siginficant	NA
23700	Tmem132e	32.1525	-0.871054	0.457091	-1.90564	0.0566963	0.804701	0.0943654	not-siginficant	NA
13382	Gm5616	94.7824	0.595705	0.312606	1.90561	0.0567012	0.804701	0.0943654	not-siginficant	NA
23768	Tmem202	1699.24	0.227944	0.119622	1.90554	0.0567104	0.804701	0.0943654	not-siginficant	NA
14097	Gm9176	9.80386	1.48745	0.780614	1.90549	0.0567163	0.804701	0.0943654	not-siginficant	NA
18569	Onecut3	48.4129	0.746454	0.391894	1.90474	0.0568142	0.804701	0.0943654	not-siginficant	NA
22848	Stambpl1	1806.83	0.236054	0.123962	1.90425	0.0568773	0.804701	0.0943654	not-siginficant	NA
142	1700012J22Rik	247.033	0.385455	0.202422	1.90422	0.056882	0.804701	0.0943654	not-siginficant	NA
8982	Gm15091	17.0817	-1.12707	0.592016	-1.90379	0.0569374	0.804701	0.0943654	not-siginficant	NA
18001	Nin	92.5114	-0.543549	0.285636	-1.90295	0.0570474	0.804701	0.0943654	not-siginficant	NA
12564	Gm47652	12.6557	1.3724	0.721347	1.90255	0.0570995	0.804701	0.0943654	not-siginficant	NA
22645	Spin2-ps1	14.8918	1.24763	0.655783	1.90251	0.0571049	0.804701	0.0943654	not-siginficant	NA
24661	Unc13d	242.94	-0.499572	0.26259	-1.90248	0.0571087	0.804701	0.0943654	not-siginficant	NA
15871	Kif20b	1785.77	0.307016	0.16139	1.90232	0.0571296	0.804701	0.0943654	not-siginficant	NA
22193	Slc8b1	82.0157	-0.576446	0.303084	-1.90193	0.05718	0.804701	0.0943654	not-siginficant	NA
19688	Ppp1r16a	3962.46	-0.26503	0.139364	-1.90171	0.0572085	0.804701	0.0943654	not-siginficant	NA
4835	Chst3	73.0954	-0.681436	0.35835	-1.90159	0.0572246	0.804701	0.0943654	not-siginficant	NA
121	1700010H22Rik	248.779	0.358588	0.188592	1.9014	0.0572493	0.804701	0.0943654	not-siginficant	NA
25295	Zbtb6	491.603	0.302632	0.159183	1.90117	0.0572803	0.804701	0.0943654	not-siginficant	NA
20085	Ptges3	5270.18	0.248439	0.130712	1.90066	0.057347	0.804701	0.0943654	not-siginficant	NA
2931	Arhgdia	3134.4	-0.242753	0.127733	-1.90047	0.0573712	0.804701	0.0943654	not-siginficant	NA
22858	Stard5	280.602	-0.393535	0.207138	-1.89987	0.0574498	0.804701	0.0943654	not-siginficant	NA
9161	Gm15856	8.82566	1.65904	0.87347	1.89937	0.0575162	0.804701	0.0943654	not-siginficant	NA
12949	Gm49357	5.1172	2.20337	1.16011	1.89928	0.0575283	0.804701	0.0943654	not-siginficant	NA
1294	4930556M19Rik	1073.93	0.258758	0.136244	1.89923	0.0575342	0.804701	0.0943654	not-siginficant	NA
2671	Ankra2	1007.05	0.26571	0.139906	1.89921	0.0575372	0.804701	0.0943654	not-siginficant	NA
21828	Sirt7	373.444	-0.397903	0.209528	-1.89905	0.0575584	0.804701	0.0943654	not-siginficant	NA
2915	Arhgap31	934.814	-0.323962	0.170603	-1.89893	0.0575741	0.804701	0.0943654	not-siginficant	NA
2391	Agfg2	870.343	-0.320796	0.168966	-1.89859	0.0576187	0.804701	0.0943654	not-siginficant	NA
15922	Klf15	287.814	-0.357887	0.188502	-1.89859	0.0576189	0.804701	0.0943654	not-siginficant	NA
19841	Prkcsh	2454.43	-0.243242	0.128132	-1.89837	0.0576479	0.804701	0.0943654	not-siginficant	NA
1169	4930522H14Rik	1238.68	0.284086	0.149656	1.89826	0.0576616	0.804701	0.0943654	not-siginficant	NA
23508	Thoc7	1276.56	0.260789	0.137384	1.89825	0.0576637	0.804701	0.0943654	not-siginficant	NA
14734	H3f3c	67.0189	-0.652474	0.343728	-1.89823	0.0576661	0.804701	0.0943654	not-siginficant	NA
10884	Gm34121	38.095	0.820257	0.432122	1.89821	0.0576686	0.804701	0.0943654	not-siginficant	NA
16171	Ldlrad3	199.027	-0.379539	0.199952	-1.89815	0.0576762	0.804701	0.0943654	not-siginficant	NA
6651	Emc10	2522.86	-0.25977	0.136914	-1.89732	0.0577853	0.805789	0.0937788	not-siginficant	NA
14294	Gne	245.759	-0.358409	0.189002	-1.89632	0.0579178	0.806486	0.0934034	not-siginficant	NA
9427	Gm17230	5.0188	-2.21248	1.16686	-1.8961	0.0579467	0.806486	0.0934034	not-siginficant	NA
20265	Rab3a	125.313	-0.533455	0.28135	-1.89606	0.0579523	0.806486	0.0934034	not-siginficant	NA
3036	Arrdc1	96.4375	-0.570705	0.301012	-1.89596	0.057966	0.806486	0.0934034	not-siginficant	NA
14462	Gpx3	551.102	-0.844055	0.445231	-1.89577	0.057991	0.806486	0.0934034	not-siginficant	NA
5577	Cyp20a1	99.8553	-0.521739	0.27533	-1.89496	0.0580976	0.807535	0.0928388	not-siginficant	NA
11051	Gm35638	64.8278	0.649895	0.343108	1.89414	0.0582064	0.807782	0.092706	not-siginficant	NA
311	1700034H15Rik	755.648	0.249972	0.131972	1.89413	0.0582082	0.807782	0.092706	not-siginficant	NA
21992	Slc25a46	2139.93	0.286334	0.15117	1.89412	0.058209	0.807782	0.092706	not-siginficant	NA
16831	Mcm2	622.499	-0.31189	0.164683	-1.89389	0.0582401	0.807782	0.092706	not-siginficant	NA
1520	4933413L06Rik	127.494	0.47044	0.248449	1.89351	0.0582901	0.808042	0.092566	not-siginficant	NA
15239	Ifnar2	170.929	-0.393089	0.207628	-1.89324	0.0583257	0.808103	0.0925333	not-siginficant	NA
15964	Klhl35	340.586	-0.32392	0.171137	-1.89275	0.0583906	0.808122	0.0925233	not-siginficant	NA
7834	Ghrh	14.7576	1.21738	0.643268	1.8925	0.0584248	0.808122	0.0925233	not-siginficant	NA
23675	Tmem109	554.83	-0.312889	0.16534	-1.89239	0.058439	0.808122	0.0925233	not-siginficant	NA
9634	Gm1976	87.4055	0.546588	0.288849	1.89229	0.0584519	0.808122	0.0925233	not-siginficant	NA
18750	Papss1	415.162	-0.311417	0.16463	-1.89161	0.0585428	0.808636	0.0922469	not-siginficant	NA
5146	Col5a2	65.1053	-0.600836	0.317643	-1.89155	0.0585516	0.808636	0.0922469	not-siginficant	NA
2997	Arl9	880.779	0.282793	0.149544	1.89103	0.0586201	0.809039	0.0920305	not-siginficant	NA
7552	Fstl3	204.743	-0.45891	0.242699	-1.89086	0.0586432	0.809039	0.0920305	not-siginficant	NA
10456	Gm29564	14.0985	7.39086	3.91022	1.89014	0.0587396	0.809909	0.091564	not-siginficant	NA
1190	4930527G23Rik	113.433	0.480552	0.254311	1.88962	0.0588088	0.809909	0.091564	not-siginficant	NA
3907	Cab39l	2954.06	0.261212	0.138288	1.8889	0.0589047	0.809909	0.091564	not-siginficant	NA
22712	Spz1	49223.3	0.206841	0.109517	1.88866	0.0589368	0.809909	0.091564	not-siginficant	NA
2403	Agpat4	809.068	-0.273596	0.144899	-1.88818	0.0590013	0.809909	0.091564	not-siginficant	NA
20516	Rcan3	158.906	-0.427986	0.226749	-1.88749	0.0590948	0.809909	0.091564	not-siginficant	NA
13767	Gm7358	165.3	0.484509	0.256719	1.88732	0.059118	0.809909	0.091564	not-siginficant	NA
5899	Dennd1b	383.272	0.328545	0.174086	1.88726	0.0591255	0.809909	0.091564	not-siginficant	NA
9881	Gm21378	94.0039	0.769018	0.40748	1.88725	0.0591264	0.809909	0.091564	not-siginficant	NA
19732	Ppp2r3d	1640.5	-0.326344	0.172953	-1.88689	0.0591752	0.809909	0.091564	not-siginficant	NA
25136	Wscd1	30.5722	-0.855827	0.453606	-1.88672	0.0591981	0.809909	0.091564	not-siginficant	NA
5578	Cyp21a1	140.16	-0.547367	0.290128	-1.88664	0.0592091	0.809909	0.091564	not-siginficant	NA
23168	Tank	637.512	0.300941	0.159514	1.88661	0.0592131	0.809909	0.091564	not-siginficant	NA
4145	Ccdc115	662.898	-0.283981	0.150532	-1.88652	0.0592246	0.809909	0.091564	not-siginficant	NA
23068	Syne3	982.023	-0.255573	0.135482	-1.88639	0.0592419	0.809909	0.091564	not-siginficant	NA
7891	Gldnos	660.762	0.366728	0.194435	1.88612	0.0592789	0.809909	0.091564	not-siginficant	NA
23370	Terb1	1389.33	0.283313	0.150213	1.88607	0.0592855	0.809909	0.091564	not-siginficant	NA
1234	4930543I11Rik	99.1349	0.560477	0.297185	1.88595	0.0593017	0.809909	0.091564	not-siginficant	NA
2831	Apof	12.1881	-1.4144	0.750084	-1.88566	0.059341	0.809909	0.091564	not-siginficant	NA
15953	Klhl22	409.937	-0.285334	0.15132	-1.88563	0.0593451	0.809909	0.091564	not-siginficant	NA
6534	Eid2	447.81	-0.302989	0.160703	-1.8854	0.0593757	0.809909	0.091564	not-siginficant	NA
7657	Gadd45g	217.141	-0.369755	0.196187	-1.88471	0.0594691	0.809909	0.091564	not-siginficant	NA
17507	Mtnr1a	79.7434	0.546964	0.290221	1.88464	0.0594779	0.809909	0.091564	not-siginficant	NA
5306	Crat	35016.3	0.209753	0.111303	1.88452	0.0594943	0.809909	0.091564	not-siginficant	NA
18415	Odf2l	1344.81	0.274661	0.145754	1.88442	0.0595085	0.809909	0.091564	not-siginficant	NA
10769	Gm32817	83.2762	0.519362	0.275643	1.88418	0.0595404	0.809909	0.091564	not-siginficant	NA
5964	Dhrs7	555.839	-0.30725	0.163075	-1.88411	0.0595507	0.809909	0.091564	not-siginficant	NA
18010	Nipbl	18221.6	0.271886	0.144378	1.88315	0.0596794	0.811233	0.0908546	not-siginficant	NA
11601	Gm41177	239.462	0.398845	0.211868	1.88251	0.0597666	0.811395	0.0907677	not-siginficant	NA
20204	Qdpr	432.601	-0.317413	0.168672	-1.88184	0.0598578	0.811395	0.0907677	not-siginficant	NA
24030	Tor2a	381.817	-0.316005	0.167927	-1.8818	0.0598631	0.811395	0.0907677	not-siginficant	NA
23439	Tfeb	267.495	-0.402599	0.213945	-1.88179	0.0598651	0.811395	0.0907677	not-siginficant	NA
16376	Lrp3	49.7445	-0.665437	0.353721	-1.88124	0.0599386	0.811395	0.0907677	not-siginficant	NA
25613	Zfp654	19826.6	0.262583	0.139586	1.88116	0.05995	0.811395	0.0907677	not-siginficant	NA
11432	Gm38392	20.8826	0.981826	0.52193	1.88114	0.0599523	0.811395	0.0907677	not-siginficant	NA
1104	4930503L19Rik	3480.44	0.247451	0.131546	1.88109	0.05996	0.811395	0.0907677	not-siginficant	NA
6304	Dusp22	811.663	0.240192	0.127708	1.88079	0.06	0.811395	0.0907677	not-siginficant	NA
13450	Gm5873	68.4644	-0.723485	0.384677	-1.88076	0.0600047	0.811395	0.0907677	not-siginficant	NA
20235	Rab13	310.343	-0.351306	0.186877	-1.87988	0.0601241	0.812301	0.0902832	not-siginficant	NA
15237	Ifitm7	705.753	0.283978	0.151077	1.87969	0.0601502	0.812301	0.0902832	not-siginficant	NA
5756	Dbp	251.412	-0.39368	0.209451	-1.87958	0.0601658	0.812301	0.0902832	not-siginficant	NA
4125	Cbx8	93.8445	-0.507048	0.269944	-1.87834	0.0603345	0.812738	0.0900497	not-siginficant	NA
23751	Tmem184b	281.539	-0.370467	0.197255	-1.87811	0.0603656	0.812738	0.0900497	not-siginficant	NA
17177	Mmd2	2052.61	-0.24255	0.129158	-1.87794	0.0603899	0.812738	0.0900497	not-siginficant	NA
992	4930449C09Rik	9947.01	0.194168	0.103416	1.87754	0.0604443	0.812738	0.0900497	not-siginficant	NA
10935	Gm3460	239.696	0.446379	0.237855	1.87668	0.0605619	0.812738	0.0900497	not-siginficant	NA
19187	Pias2	22548.9	0.212688	0.113346	1.87644	0.0605942	0.812738	0.0900497	not-siginficant	NA
13770	Gm7367	156.165	-0.545479	0.2907	-1.87643	0.0605962	0.812738	0.0900497	not-siginficant	NA
3117	Astx2	9.89649	1.59485	0.850187	1.87588	0.0606723	0.812738	0.0900497	not-siginficant	NA
19096	Pgk1	636.459	-0.29213	0.155744	-1.87571	0.0606957	0.812738	0.0900497	not-siginficant	NA
16714	Map7d1	691.959	-0.316966	0.168992	-1.87562	0.0607069	0.812738	0.0900497	not-siginficant	NA
18747	Papolg	796.858	0.305481	0.162891	1.87537	0.0607413	0.812738	0.0900497	not-siginficant	NA
17852	Ndufb11	403.643	-0.299289	0.159591	-1.87535	0.0607441	0.812738	0.0900497	not-siginficant	NA
22903	Stk33	11349.9	0.227323	0.121242	1.87496	0.0607987	0.812738	0.0900497	not-siginficant	NA
14318	Golga1	1910.97	0.254254	0.135609	1.87491	0.0608047	0.812738	0.0900497	not-siginficant	NA
13704	Gm7045	13.9508	1.31604	0.702013	1.87467	0.0608385	0.812738	0.0900497	not-siginficant	NA
19812	Prickle3	39.4814	-0.799591	0.42653	-1.87464	0.0608417	0.812738	0.0900497	not-siginficant	NA
10930	Gm34586	139.499	0.450969	0.24058	1.8745	0.0608609	0.812738	0.0900497	not-siginficant	NA
2960	Arid1b	1200.99	-0.242854	0.129565	-1.87438	0.0608779	0.812738	0.0900497	not-siginficant	NA
4090	Catsperg1	7790.53	0.199221	0.106305	1.87405	0.0609235	0.812738	0.0900497	not-siginficant	NA
25772	Zfp992	928.582	0.363994	0.194266	1.87369	0.0609734	0.812738	0.0900497	not-siginficant	NA
4866	Cip2a	1960.9	0.290624	0.155114	1.87362	0.0609832	0.812738	0.0900497	not-siginficant	NA
4468	Cdc42se1	2840.29	-0.237271	0.126639	-1.8736	0.0609855	0.812738	0.0900497	not-siginficant	NA
18363	Nxf1	4572.12	0.213281	0.113836	1.87358	0.0609888	0.812738	0.0900497	not-siginficant	NA
21072	Rps15a-ps4	14.5764	1.21339	0.647686	1.87342	0.0610102	0.812738	0.0900497	not-siginficant	NA
5346	Crls1	2921.59	0.237634	0.126878	1.87293	0.061078	0.812738	0.0900497	not-siginficant	NA
1412	4930598N05Rik	417.128	0.348043	0.185886	1.87235	0.0611585	0.812738	0.0900497	not-siginficant	NA
1436	4931431C16Rik	172.728	0.425924	0.22753	1.87195	0.0612141	0.812738	0.0900497	not-siginficant	NA
5519	Cwc25	532.84	-0.283084	0.151234	-1.87183	0.0612295	0.812738	0.0900497	not-siginficant	NA
5767	Dcaf17	848.983	0.290634	0.155307	1.87135	0.0612963	0.812738	0.0900497	not-siginficant	NA
2692	Ankrd35	59.443	-0.625981	0.334527	-1.87124	0.0613118	0.812738	0.0900497	not-siginficant	NA
6986	Fam120a	1680.83	-0.226604	0.121145	-1.87052	0.0614118	0.812738	0.0900497	not-siginficant	NA
5468	Ctnnb1	4647.33	-0.220584	0.117954	-1.87009	0.0614712	0.812738	0.0900497	not-siginficant	NA
14560	Gspt2	226.305	-0.343536	0.18374	-1.86969	0.0615268	0.812738	0.0900497	not-siginficant	NA
5323	Creg1	2054.95	-0.217304	0.116246	-1.86935	0.061574	0.812738	0.0900497	not-siginficant	NA
2501	Akr1b8	1254.83	-0.237742	0.12718	-1.86933	0.0615768	0.812738	0.0900497	not-siginficant	NA
7490	Foxn3	949.913	-0.241051	0.128968	-1.86907	0.0616131	0.812738	0.0900497	not-siginficant	NA
3076	Asb4	1933.21	0.279885	0.149764	1.86885	0.0616441	0.812738	0.0900497	not-siginficant	NA
12575	Gm47690	3.56133	3.39494	1.81663	1.86881	0.0616494	0.812738	0.0900497	not-siginficant	NA
19901	Prpf4b	1501.28	0.272863	0.146014	1.86874	0.0616591	0.812738	0.0900497	not-siginficant	NA
11118	Gm3636	36.3329	0.774004	0.414229	1.86854	0.0616864	0.812738	0.0900497	not-siginficant	NA
8216	Gm11497	39.3447	0.756787	0.405076	1.86826	0.0617258	0.812738	0.0900497	not-siginficant	NA
25680	Zfp81	514.318	0.379209	0.203	1.86803	0.0617581	0.812738	0.0900497	not-siginficant	NA
15031	Hoxd10	51.5156	0.712891	0.381682	1.86776	0.0617954	0.812738	0.0900497	not-siginficant	NA
12180	Gm45007	5.60049	2.09503	1.12188	1.86743	0.0618412	0.812738	0.0900497	not-siginficant	NA
19263	Pip5k1c	645.722	-0.342003	0.183143	-1.86741	0.0618441	0.812738	0.0900497	not-siginficant	NA
16567	Lztfl1	2999.51	0.237071	0.12696	1.86729	0.0618606	0.812738	0.0900497	not-siginficant	NA
7382	Fitm2	410.729	-0.33271	0.178211	-1.86694	0.0619097	0.812738	0.0900497	not-siginficant	NA
11532	Gm40309	4.91883	2.81124	1.50616	1.86649	0.0619724	0.812738	0.0900497	not-siginficant	NA
16029	Krcc1	3095.55	0.237439	0.127231	1.8662	0.0620134	0.812738	0.0900497	not-siginficant	NA
1057	4930474N05Rik	323.406	0.330508	0.177109	1.86613	0.062023	0.812738	0.0900497	not-siginficant	NA
17254	Mpeg1	810.332	-0.361954	0.193996	-1.86578	0.0620728	0.812738	0.0900497	not-siginficant	NA
6110	Dnajb7	4433.2	0.265793	0.14247	1.86561	0.0620964	0.812738	0.0900497	not-siginficant	NA
1258	4930549P19Rik	40.0668	0.742096	0.39784	1.86531	0.0621374	0.812738	0.0900497	not-siginficant	NA
16742	Mapre2	605.575	-0.263252	0.141132	-1.86529	0.0621411	0.812738	0.0900497	not-siginficant	NA
717	2810428J06Rik	14.4315	1.46714	0.786632	1.86509	0.0621693	0.812738	0.0900497	not-siginficant	NA
14795	Hcfc1	2331.5	-0.220021	0.117971	-1.86504	0.0621755	0.812738	0.0900497	not-siginficant	NA
17041	Mib2	1649.74	-0.248416	0.133224	-1.86465	0.062231	0.812738	0.0900497	not-siginficant	NA
19752	Ppp6c	1652.37	0.26421	0.141707	1.86448	0.0622539	0.812738	0.0900497	not-siginficant	NA
23583	Tle1	991.377	-0.243257	0.130484	-1.86426	0.0622855	0.812738	0.0900497	not-siginficant	NA
7019	Fam161b	819.811	0.238299	0.127871	1.86359	0.0623788	0.812738	0.0900497	not-siginficant	NA
5589	Cyp2c52-ps	30.7975	0.907292	0.487121	1.86256	0.0625242	0.812738	0.0900497	not-siginficant	NA
16058	Krtap13	3.29176	3.31451	1.77976	1.86234	0.0625553	0.812738	0.0900497	not-siginficant	NA
7827	Ggt1	53.877	-0.664339	0.356783	-1.86203	0.0625992	0.812738	0.0900497	not-siginficant	NA
4164	Ccdc144b	773.877	0.310576	0.1668	1.86196	0.0626081	0.812738	0.0900497	not-siginficant	NA
28	1110032A03Rik	7641.37	0.229464	0.123239	1.86195	0.0626099	0.812738	0.0900497	not-siginficant	NA
22592	Spats1	735.302	0.255671	0.137318	1.86189	0.0626183	0.812738	0.0900497	not-siginficant	NA
11305	Gm37647	110.133	0.530117	0.284724	1.86186	0.0626224	0.812738	0.0900497	not-siginficant	NA
9374	Gm17042	8.54409	-1.5848	0.851323	-1.86158	0.0626625	0.812738	0.0900497	not-siginficant	NA
7958	Gm10110	36.4556	0.872356	0.468622	1.86153	0.0626687	0.812738	0.0900497	not-siginficant	NA
24054	Tpm2	278.151	-0.321225	0.172591	-1.86119	0.0627175	0.812738	0.0900497	not-siginficant	NA
21923	Slc20a2	584.227	-0.292388	0.157104	-1.86111	0.062729	0.812738	0.0900497	not-siginficant	NA
21325	Samt3	257.419	0.392922	0.211142	1.86094	0.062753	0.812738	0.0900497	not-siginficant	NA
5553	Cyb5r3	2240.07	-0.260455	0.140006	-1.86032	0.06284	0.812738	0.0900497	not-siginficant	NA
10735	Gm32405	25.9446	-0.901037	0.48436	-1.86027	0.062848	0.812738	0.0900497	not-siginficant	NA
25556	Zfp536	492.684	-0.300389	0.161493	-1.86008	0.0628747	0.812738	0.0900497	not-siginficant	NA
364	1700051A21Rik	3272.24	0.212465	0.114224	1.86007	0.062875	0.812738	0.0900497	not-siginficant	NA
23003	Supt20	23522.7	0.208856	0.112297	1.85985	0.062907	0.812738	0.0900497	not-siginficant	NA
14109	Gm9239	82.2962	0.570534	0.306789	1.8597	0.0629286	0.812738	0.0900497	not-siginficant	NA
92	1700006A11Rik	3159.75	0.323582	0.174013	1.85953	0.0629514	0.812738	0.0900497	not-siginficant	NA
24809	Vars2	431.669	-0.282818	0.152099	-1.85944	0.0629648	0.812738	0.0900497	not-siginficant	NA
15810	Kctd2	860.931	-0.25039	0.134671	-1.85927	0.0629895	0.812738	0.0900497	not-siginficant	NA
[truncated: 23,896 more rows]

## Sheet: p<0.05,logFC<-1.5
gene	baseMean	log2FoldChange	lfcSE	stat	pvalue	padj	logP
Morn2	2082.24	-10.8698	0.80348	-13.5284	1.06374e-41	2.75455e-37	36.5599
Igkv10-94	15.6426	-7.29142	2.77981	-2.62299	0.0087161	0.603729	0.219158
Igkc	396.301	-3.72752	1.1858	-3.14347	0.00166956	0.379238	0.421088
Gm42031	8.76946	-3.5289	1.08208	-3.26122	0.00110932	0.333892	0.476394
Rpl5-ps1	3.77354	-3.39423	1.57679	-2.15261	0.0313492	0.734451	0.134037
BB031773	3.62754	-3.33189	1.57616	-2.11393	0.0345216	0.740131	0.130691
Gpr173	3.49743	-3.27637	1.59734	-2.05114	0.0402532	0.754731	0.122208
Gm31834	4.06475	-3.25288	1.503	-2.16426	0.0304448	0.733577	0.134554
Pcdhb5	3.32968	-3.20163	1.61092	-1.98745	0.0468729	0.785801	0.104687
Gm30055	3.59085	-3.112	1.56315	-1.99085	0.0464968	0.784546	0.105381
Igha	268.222	-3.08746	0.803885	-3.84067	0.000122699	0.186899	0.728393
Gm44037	6.09968	-2.83486	1.23652	-2.29261	0.0218704	0.690652	0.16074
Mpzl2	8.26759	-2.75214	1.10752	-2.48495	0.0129569	0.636369	0.196291
Prss16	5.15204	-2.6179	1.22095	-2.14414	0.0320217	0.738962	0.131378
Gm46339	9.75877	-2.36936	0.85319	-2.77706	0.00548538	0.550558	0.259197
Dclk3	11.4446	-2.17311	0.817856	-2.65708	0.00788206	0.602307	0.220182
Gm5586	9.46314	-1.99942	0.843171	-2.37131	0.017725	0.667686	0.175428
Pianp	8.99764	-1.97346	0.913631	-2.16002	0.0307708	0.733577	0.134554
Erdr1	61.9027	-1.96169	0.390646	-5.02166	5.12266e-07	0.00663257	2.17832
Timp1	53.5734	-1.90658	0.562376	-3.39022	0.00069837	0.267512	0.572657
Aqp5	56.6531	-1.90223	0.52164	-3.64663	0.000265707	0.229349	0.639502
Mybpc2	7.4911	-1.89192	0.933505	-2.02669	0.0426944	0.765542	0.116031
Ahsg	12.6832	-1.88701	0.922244	-2.04611	0.0407458	0.754731	0.122208
Asb10	21.2175	-1.80074	0.652342	-2.76043	0.00577258	0.561534	0.250624
Mrpl27-ps	11.3256	-1.78737	0.781038	-2.28845	0.0221113	0.693179	0.159155
Lif	10.3997	-1.72842	0.836163	-2.06708	0.0387264	0.748323	0.125911
Nfatc4	21.519	-1.71992	0.553362	-3.10813	0.00188275	0.402923	0.394778
Gm16511	10.2008	-1.59267	0.790376	-2.01509	0.0438957	0.767237	0.115071
Thbs2	29.98	-1.58066	0.46222	-3.41971	0.000626885	0.265565	0.57583
Klk1b22	64.0569	-1.5776	0.432566	-3.64708	0.000265238	0.229349	0.639502
Gm18562	26.4362	-1.57314	0.731884	-2.14944	0.0315997	0.736335	0.132924
Syt13	59.5962	-1.53151	0.379194	-4.03885	5.37144e-05	0.0993525	1.00282

## Sheet: p<0.05,logFC>1.5
gene	baseMean	log2FoldChange	lfcSE	stat	pvalue	padj	logP
A230103L15Rik	3.50698	5.36905	1.7678	3.03713	0.00238842	0.434256	0.362254
Tnn	3.32028	5.30916	1.7486	3.03624	0.00239545	0.434256	0.362254
Gm16141	3.36211	5.30624	1.79803	2.95113	0.0031661	0.463297	0.334141
C130073E24Rik	3.35424	5.30316	1.7681	2.99936	0.00270544	0.437178	0.359342
Rpl21-ps9	3.12696	5.21448	1.80075	2.89573	0.00378278	0.481198	0.317676
Gm15204	4.27721	4.64773	1.76405	2.6347	0.00842126	0.603729	0.219158
Gm14417	4.12632	4.59674	1.75844	2.6141	0.00894636	0.609324	0.215151
Mir3473g	3.74495	4.44927	1.78262	2.49592	0.0125631	0.636369	0.196291
Gm29509	3.68899	4.4271	1.65218	2.67956	0.00737197	0.586938	0.231408
Hoxb2	5.29846	4.03157	1.39414	2.89179	0.00383055	0.481198	0.317676
2410141K09Rik	30.1887	3.9594	1.3494	2.93418	0.00334428	0.472322	0.325762
1700049E17Rik1	17.0594	3.90091	0.819767	4.75856	1.94983e-06	0.0126227	1.89885
Gm19428	9.65872	3.87944	1.17377	3.30512	0.000949345	0.319656	0.495317
A530041M06Rik	4.62491	3.80252	1.52726	2.48977	0.0127825	0.636369	0.196291
Hoxc10	4.30513	3.73145	1.60451	2.3256	0.0200397	0.683237	0.165428
Gm7748	4.06409	3.64214	1.70479	2.13642	0.0326453	0.739057	0.131322
Zfp969	10.1554	3.61066	1.10877	3.25646	0.0011281	0.333892	0.476394
Lce1c	3.89316	3.53968	1.58799	2.22904	0.0258113	0.715615	0.145321
Gm48298	3.70302	3.46195	1.56791	2.208	0.0272441	0.72229	0.141288
Gm14007	3.64249	3.44161	1.57083	2.19095	0.0284553	0.72772	0.138035
Gm3594	8.955	3.42443	0.997941	3.4315	0.00060025	0.265565	0.57583
Gm18666	5.16035	3.38677	1.5715	2.15512	0.0311522	0.734451	0.134037
Selenok-ps6	3.52544	3.37334	1.67974	2.00825	0.0446165	0.770744	0.11309
Cyp2g1	3.45386	3.35612	1.61782	2.07447	0.0380354	0.748323	0.125911
Gm43945	3.37613	3.32413	1.59447	2.08478	0.0370889	0.747757	0.12624
2310043M15Rik	4.84024	3.23938	1.49892	2.16115	0.030684	0.733577	0.134554
Gm39132	6.25074	3.19916	1.21433	2.63451	0.00842581	0.603729	0.219158
Mettl21c	4.5441	3.1537	1.38518	2.27675	0.0228014	0.693817	0.158755
Gm21677	4.32284	3.07578	1.34328	2.28975	0.0220358	0.693179	0.159155
Gm10247	4.22692	3.03275	1.32754	2.28449	0.0223427	0.69343	0.158998
Gm46426	20.7749	3.01051	0.83768	3.59387	0.000325806	0.251672	0.599165
Tubb4a	5.37486	2.97169	1.3973	2.12673	0.0334427	0.739543	0.131037
Gm6822	8.59315	2.81747	1.0428	2.70183	0.00689599	0.579147	0.237211
Gabrb2	4.87897	2.80257	1.2254	2.28708	0.0221914	0.693179	0.159155
Gm13156	6.09072	2.78253	1.20837	2.30271	0.021295	0.689057	0.161745
Gm19198	4.77889	2.76732	1.34922	2.05105	0.0402624	0.754731	0.122208
Gm12589	6.80166	2.69164	1.27288	2.11461	0.0344635	0.740131	0.130691
Gm42702	4.52209	2.68729	1.26849	2.11849	0.0341336	0.739755	0.130912
Olfr1398-ps1	4.42382	2.66478	1.30047	2.04909	0.0404534	0.754731	0.122208
Gm42763	8.53994	2.58385	0.937103	2.75728	0.00582846	0.562139	0.250156
Ifi214	5.28417	2.57586	1.20863	2.13123	0.0330705	0.739292	0.131184
Gm5789	5.23356	2.54548	1.20046	2.12041	0.0339715	0.739755	0.130912
Gm26797	6.20918	2.51356	1.13887	2.20707	0.0273091	0.722338	0.14126
Gm50299	9.70706	2.41839	0.837989	2.88595	0.00390236	0.481198	0.317676
Gm10327	9.54052	2.41072	0.880448	2.73806	0.00618031	0.564897	0.248031
Gm31571	7.5385	2.36958	1.01556	2.33327	0.0196341	0.681156	0.166754
Gm20636	5.64627	2.36454	1.09342	2.16252	0.030578	0.733577	0.134554
Gm43358	38.9443	2.34688	0.589835	3.97888	6.924e-05	0.119531	0.922519
Gm15020	9.00235	2.31362	1.13318	2.04171	0.0411805	0.756684	0.121086
Gm45538	7.97273	2.24922	0.94159	2.38875	0.0169057	0.661363	0.17956
Gm12472	6.05039	2.19967	1.1077	1.98581	0.0470544	0.785809	0.104683
Wfdc16	5.98707	2.17971	1.10478	1.97298	0.0484983	0.787175	0.103929
Gm47246	8.40588	2.16232	0.934776	2.3132	0.0207118	0.689057	0.161745
Gm37411	7.51659	2.14512	0.98668	2.17408	0.029699	0.733577	0.134554
Olfr307	7.42335	2.13057	1.00836	2.11291	0.0346082	0.740131	0.130691
Gm6401	13.8972	2.12869	0.728353	2.92261	0.00347106	0.475572	0.322784
Serpinb9h	6.50898	2.12096	1.00632	2.10765	0.0350611	0.740811	0.130292
Gm10156	18.5589	2.10196	0.726063	2.89501	0.00379147	0.481198	0.317676
Dmrtc1c1	8.76657	2.09796	0.988982	2.12134	0.0338936	0.739755	0.130912
P2rx1	7.11982	2.07037	1.04791	1.97571	0.0481875	0.787175	0.103929
Gm37076	11.1218	2.06566	0.912958	2.26261	0.0236599	0.697543	0.156429
Gm43823	6.81976	1.99899	1.01182	1.97563	0.0481971	0.787175	0.103929
Gm14000	6.02616	1.99608	1.01119	1.97398	0.0483837	0.787175	0.103929
Gm17767	7.55178	1.98461	0.912065	2.17595	0.0295587	0.733577	0.134554
Tmc2	12.7779	1.97921	0.784388	2.52326	0.0116273	0.636369	0.196291
Dmrtc1c2	6.7669	1.97084	0.955512	2.0626	0.0391509	0.749862	0.125019
Gm6123	38.305	1.96256	0.661699	2.96594	0.00301758	0.454303	0.342654
Gm49263	12.0012	1.95881	0.758331	2.58305	0.00979319	0.609324	0.215151
Pcdhb16	7.90757	1.87973	0.892323	2.10656	0.0351555	0.740811	0.130292
Gm11662	9.79839	1.85474	0.804268	2.30612	0.0211037	0.689057	0.161745
Gm26789	10.6124	1.85269	0.842313	2.19952	0.0278409	0.725291	0.139488
Gm37774	8.24073	1.82075	0.892002	2.0412	0.0412311	0.756684	0.121086
Olfr194	17.5311	1.76724	0.652768	2.7073	0.00678337	0.577814	0.238212
Gm48804	13.3551	1.75966	0.800798	2.19738	0.0279933	0.726532	0.138745
Trpv5	9.24153	1.74744	0.824986	2.11815	0.0341626	0.739755	0.130912
Ubtfl1	17.089	1.72337	0.594847	2.89717	0.00376547	0.481198	0.317676
Gm29654	11.8083	1.71726	0.799271	2.14854	0.0316711	0.736477	0.132841
Gm45855	17.0153	1.71655	0.687428	2.49706	0.0125228	0.636369	0.196291
Kcnv1	11.6717	1.68717	0.749785	2.25021	0.0244356	0.700408	0.154649
Gm50332	10.3542	1.68612	0.823421	2.0477	0.0405894	0.754731	0.122208
Gm43328	10.9112	1.67184	0.773404	2.16167	0.0306439	0.733577	0.134554
Urah	10.8687	1.67002	0.755347	2.21093	0.0270404	0.721199	0.141945
Gm37534	8.89389	1.66251	0.832555	1.99688	0.0458383	0.778349	0.108826
Gm4740	16.4723	1.65892	0.69262	2.39514	0.0166142	0.657646	0.182008
Gm20319	15.0283	1.63301	0.643893	2.53615	0.0112078	0.629357	0.201103
Gm3115	18.6894	1.63202	0.665569	2.45207	0.0142036	0.648682	0.187968
Gm20738	11.7996	1.60964	0.784798	2.05103	0.0402643	0.754731	0.122208
St18	11.3852	1.55897	0.719061	2.16807	0.0301536	0.733577	0.134554
Sp110	10.2878	1.5588	0.790608	1.97165	0.0486499	0.787175	0.103929
Gm47156	11.3089	1.54256	0.753296	2.04775	0.0405849	0.754731	0.122208
Gm43185	14.8144	1.53431	0.729558	2.10306	0.0354605	0.742321	0.129408
Olfr981	13.4233	1.50822	0.723456	2.08475	0.0370924	0.747757	0.12624
