# Supplementary material for: MORN2 regulates the morphology and energy metabolism of mitochondria and is required for male fertility in mice
Source: J Transl Med. 2024 Mar 5;22:240. doi: 10.1186/s12967-024-05010-3 (PMC10916217; doi:10.1186/s12967-024-05010-3)
Supplement: Supplementary file 1 — Additional file 1: Figure S1.A RT-PCR analysis of the indicated mRNAs in wild type adult mouse tissues with Gapdh serving as the reference control. The test was replicated three times using distinct biological samples. B RT-PCR analysis with the indicated mRNAs of Morn2 from testes at different ages with Gapdh serving as the reference control. The test was replicated three times using distinct biological samples. Figure S2. A Immunofluorescence co-staining for the acrosomal marker PNA (red) and the nuclear marker DAPI (blue) in Morn2+/– and Morn2–/– spermatozoa of adult mice indicating that acrosome development was intact in Morn2–/– male mice. The test was replicated three times using distinct biological samples. The scale bar is 2 μm. B Immunofluorescence co-staining for the Golgi marker GM130 (red), the acrosome marker lectin (green), and the nuclear marker DAPI (blue) in the testes of adult Morn2+/– and Morn2–/– mice. The test was replicated three times using distinct biological samples. The scale bar is 30 μm. C Immunofluorescence co-staining for the Golgi marker GOPC (red) and the nuclear marker DAPI (blue) in the testes of adult Morn2+/– and Morn2–/– mice. The test was replicated three times using distinct biological samples. The scale bar is 30 μm. D The percentage of epididymal sperm with bent flagella in Morn2+/– (6.30 ± 0.90 %) and Morn2–/– (7.68 ± 1.64 %) mice. The data are shown as the mean ± SEM of three independent experiments using distinct biological samples. Each data point represents the percentage of sperm with bent flagella per sample, ns = P > 0.05 by Student’s t-test. E The percentage of epididymal sperm with coiled tails in Morn2+/– (1.23 ± 0.68 %) and Morn2–/– (2.95 ± 1.95 %) mice. The data are shown as the mean ± SEM of three independent experiments using distinct biological samples. Each data point represents the percentage of sperm with coiled tails per sample, ns = P > 0.05 by Student’s t-test. F In Morn2–/– mice, the percentage of sperm [file 12967_2024_5010_MOESM1_ESM.zip › Supplementary/Supplementary table 3-upregulated genes.xlsx]

## Sheet: Annotation
MyList	Gene ID	Type	Tax ID	Homologene Gene ID	Homologene Gene Tax ID	GO:0005216 monoatomic ion channel activit	GO:2001056 positive regulation of cystein	GO:1903169 regulation of calcium ion tran	GO:0045211 postsynaptic membrane
gene						nan	nan	nan	nan
A230103L15Rik						nan	nan	nan	nan
Tnn	329278	symbol	M. musculus	329278	M. musculus	0.0	0.0	0.0	0.0
Gm16141	101055656	symbol	M. musculus	101055656	M. musculus	0.0	0.0	0.0	0.0
C130073E24Rik	319805	symbol	M. musculus	319805	M. musculus	0.0	0.0	0.0	0.0
Rpl21-ps9	669792	symbol	M. musculus	669792	M. musculus	0.0	0.0	0.0	0.0
Gm15204	546401	symbol	M. musculus	546401	M. musculus	0.0	0.0	0.0	0.0
Gm14417	108168841	symbol	M. musculus	108168841	M. musculus	0.0	0.0	0.0	0.0
Mir3473g	102466258	symbol	M. musculus	102466258	M. musculus	0.0	0.0	0.0	0.0
Gm29509						nan	nan	nan	nan
Hoxb2	103889	symbol	M. musculus	103889	M. musculus	0.0	0.0	0.0	0.0
2410141K09Rik	76803	gene_synonym	M. musculus	76803	M. musculus	0.0	0.0	0.0	0.0
1700049E17Rik1	666214	symbol	M. musculus	666214	M. musculus	0.0	0.0	0.0	0.0
Gm19428	100502880	symbol	M. musculus	100502880	M. musculus	0.0	0.0	0.0	0.0
A530041M06Rik	100503209	symbol	M. musculus	100503209	M. musculus	0.0	0.0	0.0	0.0
Hoxc10	209448	symbol	M. musculus	209448	M. musculus	0.0	0.0	0.0	0.0
Gm7748	665682	symbol	M. musculus	665682	M. musculus	0.0	0.0	0.0	0.0
Zfp969	102639505	symbol	M. musculus	102639505	M. musculus	0.0	0.0	0.0	0.0
Lce1c	73719	symbol	M. musculus	73719	M. musculus	0.0	0.0	0.0	0.0
Gm48298						nan	nan	nan	nan
Gm14007	115489473	symbol	M. musculus	115489473	M. musculus	0.0	0.0	0.0	0.0
Gm3594	100041964	symbol	M. musculus	100041964	M. musculus	0.0	0.0	0.0	0.0
Gm18666	100417527	symbol	M. musculus	100417527	M. musculus	0.0	0.0	0.0	0.0
Selenok-ps6	100503994	symbol	M. musculus	100503994	M. musculus	0.0	0.0	0.0	0.0
Cyp2g1	13108	symbol	M. musculus	13108	M. musculus	0.0	0.0	0.0	0.0
Gm43945	115490336	symbol	M. musculus	115490336	M. musculus	0.0	0.0	0.0	0.0
2310043M15Rik	102633000	symbol	M. musculus	102633000	M. musculus	0.0	0.0	0.0	0.0
Gm39132	105243121	symbol	M. musculus	105243121	M. musculus	0.0	0.0	0.0	0.0
Mettl21c	433294	symbol	M. musculus	433294	M. musculus	0.0	0.0	1.0	0.0
Gm21677	100862365	gene_synonym	M. musculus	100862365	M. musculus	0.0	0.0	0.0	0.0
Gm10247	100043106	symbol	M. musculus	100043106	M. musculus	0.0	0.0	0.0	0.0
Gm46426	115488129	symbol	M. musculus	115488129	M. musculus	0.0	0.0	0.0	0.0
Tubb4a	22153	symbol	M. musculus	22153	M. musculus	0.0	0.0	0.0	0.0
Gm6822	627998	symbol	M. musculus	627998	M. musculus	0.0	0.0	0.0	0.0
Gabrb2	14401	symbol	M. musculus	14401	M. musculus	1.0	0.0	0.0	1.0
Gm13156						nan	nan	nan	nan
Gm19198	100418417	symbol	M. musculus	100418417	M. musculus	0.0	0.0	0.0	0.0
Gm12589	102631997	symbol	M. musculus	102631997	M. musculus	0.0	0.0	0.0	0.0
Gm42702						nan	nan	nan	nan
Olfr1398-ps1	404507	gene_synonym	M. musculus	404507	M. musculus	0.0	0.0	0.0	0.0
Gm42763						nan	nan	nan	nan
Ifi214	545384	symbol	M. musculus	545384	M. musculus	0.0	1.0	0.0	0.0
Gm5789	544884	symbol	M. musculus	544884	M. musculus	0.0	0.0	0.0	0.0
Gm26797	108167690	symbol	M. musculus	108167690	M. musculus	0.0	0.0	0.0	0.0
Gm50299						nan	nan	nan	nan
Gm10327	100041399	symbol	M. musculus	100041399	M. musculus	0.0	0.0	0.0	0.0
Gm31571	102633842	symbol	M. musculus	102633842	M. musculus	0.0	0.0	0.0	0.0
Gm20636	105246968	symbol	M. musculus	105246968	M. musculus	0.0	0.0	0.0	0.0
Gm43358	108169025	symbol	M. musculus	108169025	M. musculus	0.0	0.0	0.0	0.0
Gm15020						nan	nan	nan	nan
Gm45538						nan	nan	nan	nan
Gm12472	100038450	symbol	M. musculus	100038450	M. musculus	0.0	0.0	0.0	0.0
Wfdc16	277345	symbol	M. musculus	277345	M. musculus	0.0	0.0	0.0	0.0
Gm47246						nan	nan	nan	nan
Gm37411						nan	nan	nan	nan
Olfr307	258610	gene_synonym	M. musculus	258610	M. musculus	0.0	0.0	0.0	0.0
Gm6401	115486427	symbol	M. musculus	115486427	M. musculus	0.0	0.0	0.0	0.0
Serpinb9h	544923	symbol	M. musculus	544923	M. musculus	0.0	1.0	0.0	0.0
Gm10156	626661	symbol	M. musculus	626661	M. musculus	0.0	0.0	0.0	0.0
Dmrtc1c1	71083	symbol	M. musculus	71083	M. musculus	0.0	0.0	0.0	0.0
P2rx1	18436	symbol	M. musculus	18436	M. musculus	1.0	1.0	1.0	1.0
Gm37076						nan	nan	nan	nan
Gm43823						nan	nan	nan	nan
Gm14000						nan	nan	nan	nan
Gm17767	100045066	symbol	M. musculus	100045066	M. musculus	0.0	0.0	0.0	0.0
Tmc2	192140	symbol	M. musculus	192140	M. musculus	1.0	0.0	1.0	0.0
Dmrtc1c2	668357	symbol	M. musculus	668357	M. musculus	0.0	0.0	0.0	0.0
Gm6123	620009	symbol	M. musculus	620009	M. musculus	0.0	0.0	0.0	0.0
Gm49263						nan	nan	nan	nan
Pcdhb16	93887	symbol	M. musculus	93887	M. musculus	0.0	0.0	0.0	1.0
Gm11662	666739	symbol	M. musculus	666739	M. musculus	0.0	0.0	0.0	0.0
Gm26789						nan	nan	nan	nan
Gm37774						nan	nan	nan	nan
Olfr194	433031	gene_synonym	M. musculus	433031	M. musculus	0.0	0.0	0.0	0.0
Gm48804						nan	nan	nan	nan
Trpv5	194352	symbol	M. musculus	194352	M. musculus	1.0	0.0	0.0	0.0
Ubtfl1	546118	symbol	M. musculus	546118	M. musculus	0.0	0.0	0.0	0.0
Gm29654						nan	nan	nan	nan
Gm45855	108167548	symbol	M. musculus	108167548	M. musculus	0.0	0.0	0.0	0.0
Kcnv1	67498	symbol	M. musculus	67498	M. musculus	1.0	0.0	0.0	0.0
Gm50332						nan	nan	nan	nan
Gm43328						nan	nan	nan	nan
Urah	76974	symbol	M. musculus	76974	M. musculus	0.0	0.0	0.0	0.0
Gm37534						nan	nan	nan	nan
Gm4740	170769	symbol	M. musculus	170769	M. musculus	0.0	0.0	0.0	0.0
Gm20319	100504628	symbol	M. musculus	100504628	M. musculus	0.0	0.0	0.0	0.0
Gm3115	100041054	symbol	M. musculus	100041054	M. musculus	0.0	0.0	0.0	0.0
Gm20738	382133	symbol	M. musculus	382133	M. musculus	0.0	0.0	0.0	0.0
St18	240690	symbol	M. musculus	240690	M. musculus	0.0	1.0	0.0	0.0
Sp110	109032	symbol	M. musculus	109032	M. musculus	0.0	0.0	0.0	0.0
Gm47156						nan	nan	nan	nan
Gm43185						nan	nan	nan	nan
Olfr981	258283	gene_synonym	M. musculus	258283	M. musculus	0.0	0.0	0.0	0.0

## Sheet: Enrichment
GroupID	Category	Term	Description	LogP	Log(q-value)	Genes	Symbols	InTerm_InList	描述			Category	Term	Description	Pathway	GeneRatio	Count	Pvalue		Category	Term	Description	Pathway	GeneRatio	Count	Pvalue
1_Summary	GO Molecular Functions	GO:0005216	monoatomic ion channel activity	-3.62687	0	14401,18436,67498,192140,194352	Gabrb2,P2rx1,Kcnv1,Tmc2,Trpv5	5/-	单原子离子通道活性			GO Molecular Functions	GO:0005216	monoatomic ion channel activity	monoatomic ion channel activity	0.000236119	5	0.000236119		GO Biological Processes	GO:0098660	inorganic ion transmembrane transport	inorganic ion transmembrane transport	0.000893044	5	0.000893044
1_Member	GO Molecular Functions	GO:0005216	monoatomic ion channel activity	-3.62687	0	14401,18436,67498,192140,194352	Gabrb2,P2rx1,Kcnv1,Tmc2,Trpv5	5/434	单原子离子通道活性			GO Molecular Functions	GO:0015267	channel activity	channel activity	0.000452612	5	0.000452612		GO Biological Processes	GO:0034220	monoatomic ion transmembrane transport	monoatomic ion transmembrane transport	0.00154364	5	0.00154364
1_Member	GO Molecular Functions	GO:0015267	channel activity	-3.34427	0	14401,18436,67498,192140,194352	Gabrb2,P2rx1,Kcnv1,Tmc2,Trpv5	5/500	频道活动			GO Molecular Functions	GO:0022803	passive transmembrane transporter activity	passive transmembrane transporter activity	0.000452612	5	0.000452612		GO Biological Processes	GO:0070588	calcium ion transmembrane transport	calcium ion transmembrane transport	0.00200849	3	0.00200849
1_Member	GO Molecular Functions	GO:0022803	passive transmembrane transporter activity	-3.34427	0	14401,18436,67498,192140,194352	Gabrb2,P2rx1,Kcnv1,Tmc2,Trpv5	5/500	被动跨膜转运蛋白活性			GO Molecular Functions	GO:0022836	gated channel activity	gated channel activity	0.000604554	4	0.000604554		GO Biological Processes	GO:0098655	monoatomic cation transmembrane transport	monoatomic cation transmembrane transport	0.00449738	4	0.00449738
1_Member	GO Molecular Functions	GO:0022836	gated channel activity	-3.21857	0	14401,18436,67498,192140	Gabrb2,P2rx1,Kcnv1,Tmc2	4/298	门控通道活动			GO Molecular Functions	GO:0005261	monoatomic cation channel activity	monoatomic cation channel activity	0.000789044	4	0.000789044		GO Biological Processes	GO:0098662	inorganic cation transmembrane transport	inorganic cation transmembrane transport	0.00452834	4	0.00452834
1_Member	GO Molecular Functions	GO:0005261	monoatomic cation channel activity	-3.1029	0	18436,67498,192140,194352	P2rx1,Kcnv1,Tmc2,Trpv5	4/320	单原子阳离子通道活度			GO Biological Processes	GO:0098660	inorganic ion transmembrane transport	inorganic ion transmembrane transport	0.000893044	5	0.000893044		GO Biological Processes	GO:0006816	calcium ion transport	calcium ion transport	0.00453523	3	0.00453523
1_Member	GO Biological Processes	GO:0098660	inorganic ion transmembrane transport	-3.04913	0	14401,18436,67498,192140,194352	Gabrb2,P2rx1,Kcnv1,Tmc2,Trpv5	5/581	无机离子跨膜运输			GO Biological Processes	GO:0034220	monoatomic ion transmembrane transport	monoatomic ion transmembrane transport	0.00154364	5	0.00154364		GO Biological Processes	GO:0030001	metal ion transport	metal ion transport	0.00913006	4	0.00913006
1_Member	GO Biological Processes	GO:0034220	monoatomic ion transmembrane transport	-2.81146	0	14401,18436,67498,192140,194352	Gabrb2,P2rx1,Kcnv1,Tmc2,Trpv5	5/657	单原子离子跨膜运输			GO Biological Processes	GO:0070588	calcium ion transmembrane transport	calcium ion transmembrane transport	0.00200849	3	0.00200849		GO Biological Processes	GO:0006812	monoatomic cation transport	monoatomic cation transport	0.0138229	4	0.0138229
1_Member	GO Biological Processes	GO:0070588	calcium ion transmembrane transport	-2.69713	0	18436,192140,194352	P2rx1,Tmc2,Trpv5	3/191	钙离子跨膜运输			GO Molecular Functions	GO:0015075	monoatomic ion transmembrane transporter activity	monoatomic ion transmembrane transporter activity	0.00206524	5	0.00206524		GO Biological Processes	GO:2001056	positive regulation of cysteine-type endopeptidase activity	positive regulation of cysteine-type endopeptidase activity	0.000892559	4	0.000892559
1_Member	GO Molecular Functions	GO:0015075	monoatomic ion transmembrane transporter activity	-2.68503	0	14401,18436,67498,192140,194352	Gabrb2,P2rx1,Kcnv1,Tmc2,Trpv5	5/702	单原子离子跨膜转运蛋白活性			GO Biological Processes	GO:0098655	monoatomic cation transmembrane transport	monoatomic cation transmembrane transport	0.00449738	4	0.00449738		GO Biological Processes	GO:0052548	regulation of endopeptidase activity	regulation of endopeptidase activity	0.000946108	4	0.000946108
1_Member	GO Biological Processes	GO:0098655	monoatomic cation transmembrane transport	-2.34704	0	18436,67498,192140,194352	P2rx1,Kcnv1,Tmc2,Trpv5	4/516	单原子阳离子跨膜运输			GO Biological Processes	GO:0098662	inorganic cation transmembrane transport	inorganic cation transmembrane transport	0.00452834	4	0.00452834		GO Biological Processes	GO:0010950	positive regulation of endopeptidase activity	positive regulation of endopeptidase activity	0.00129874	3	0.00129874
1_Member	GO Biological Processes	GO:0098662	inorganic cation transmembrane transport	-2.34406	0	18436,67498,192140,194352	P2rx1,Kcnv1,Tmc2,Trpv5	4/517	无机阳离子跨膜运输			GO Biological Processes	GO:0006816	calcium ion transport	calcium ion transport	0.00453523	3	0.00453523		GO Biological Processes	GO:0010952	positive regulation of peptidase activity	positive regulation of peptidase activity	0.00191992	3	0.00191992
1_Member	GO Biological Processes	GO:0006816	calcium ion transport	-2.3434	0	18436,192140,194352	P2rx1,Tmc2,Trpv5	3/255	钙离子输运			GO Molecular Functions	GO:0008324	monoatomic cation transmembrane transporter activity	monoatomic cation transmembrane transporter activity	0.00654145	4	0.00654145		GO Biological Processes	GO:0052547	regulation of peptidase activity	regulation of peptidase activity	0.00241921	4	0.00241921
1_Member	GO Molecular Functions	GO:0008324	monoatomic cation transmembrane transporter activity	-2.18433	0	18436,67498,192140,194352	P2rx1,Kcnv1,Tmc2,Trpv5	4/574	单原子阳离子跨膜转运蛋白活性			GO Molecular Functions	GO:1901702	salt transmembrane transporter activity	salt transmembrane transporter activity	0.00728388	4	0.00728388		GO Biological Processes	GO:2000116	regulation of cysteine-type endopeptidase activity	regulation of cysteine-type endopeptidase activity	0.00299799	3	0.00299799
1_Member	GO Molecular Functions	GO:1901702	salt transmembrane transporter activity	-2.13764	0	14401,67498,192140,194352	Gabrb2,Kcnv1,Tmc2,Trpv5	4/592	盐跨膜转运蛋白活性			GO Biological Processes	GO:0030001	metal ion transport	metal ion transport	0.00913006	4	0.00913006		GO Biological Processes	GO:0045862	positive regulation of proteolysis	positive regulation of proteolysis	0.0115011	3	0.0115011
1_Member	GO Biological Processes	GO:0030001	metal ion transport	-2.03953	0	18436,67498,192140,194352	P2rx1,Kcnv1,Tmc2,Trpv5	4/632	金属离子输运			GO Cellular Components	GO:0034702	monoatomic ion channel complex	monoatomic ion channel complex	0.00922597	3	0.00922597		GO Biological Processes	GO:0030162	regulation of proteolysis	regulation of proteolysis	0.0159363	4	0.0159363
1_Member	GO Cellular Components	GO:0034702	monoatomic ion channel complex	-2.03499	0	14401,67498,194352	Gabrb2,Kcnv1,Trpv5	3/330	单原子离子通道络合物			GO Molecular Functions	GO:0015318	inorganic molecular entity transmembrane transporter activity	inorganic molecular entity transmembrane transporter activity	0.0103735	4	0.0103735		GO Biological Processes	GO:0051345	positive regulation of hydrolase activity	positive regulation of hydrolase activity	0.0261877	3	0.0261877
1_Member	GO Molecular Functions	GO:0015318	inorganic molecular entity transmembrane transporter activity	-1.98408	0	14401,67498,192140,194352	Gabrb2,Kcnv1,Tmc2,Trpv5	4/656	无机分子实体跨膜转运蛋白活性			GO Biological Processes	GO:0006812	monoatomic cation transport	monoatomic cation transport	0.0138229	4	0.0138229		GO Biological Processes	GO:1903169	regulation of calcium ion transmembrane transport	regulation of calcium ion transmembrane transport	0.0018057	3	0.0018057
1_Member	GO Biological Processes	GO:0006812	monoatomic cation transport	-1.8594	0	18436,67498,192140,194352	P2rx1,Kcnv1,Tmc2,Trpv5	4/714	单原子阳离子输运			GO Cellular Components	GO:1902495	transmembrane transporter complex	transmembrane transporter complex	0.0183932	3	0.0183932		GO Biological Processes	GO:0051924	regulation of calcium ion transport	regulation of calcium ion transport	0.00576419	3	0.00576419
1_Member	GO Cellular Components	GO:1902495	transmembrane transporter complex	-1.73534	0	14401,67498,194352	Gabrb2,Kcnv1,Trpv5	3/427	跨膜转运复合物			GO Molecular Functions	GO:0046873	metal ion transmembrane transporter activity	metal ion transmembrane transporter activity	0.0191967	3	0.0191967		GO Biological Processes	GO:1904062	regulation of monoatomic cation transmembrane transport	regulation of monoatomic cation transmembrane transport	0.00907468	3	0.00907468
1_Member	GO Molecular Functions	GO:0046873	metal ion transmembrane transporter activity	-1.71677	0	67498,192140,194352	Kcnv1,Tmc2,Trpv5	3/434	金属离子跨膜转运体活性			GO Cellular Components	GO:1990351	transporter complex	transporter complex	0.0213521	3	0.0213521		GO Biological Processes	GO:0034765	regulation of monoatomic ion transmembrane transport	regulation of monoatomic ion transmembrane transport	0.0122056	3	0.0122056
1_Member	GO Cellular Components	GO:1990351	transporter complex	-1.67056	0	14401,67498,194352	Gabrb2,Kcnv1,Trpv5	3/452	转运体复杂			GO Molecular Functions	GO:0022890	inorganic cation transmembrane transporter activity	inorganic cation transmembrane transporter activity	0.0331167	3	0.0331167		GO Biological Processes	GO:0010959	regulation of metal ion transport	regulation of metal ion transport	0.01885	3	0.01885
1_Member	GO Molecular Functions	GO:0022890	inorganic cation transmembrane transporter activity	-1.47995	0	67498,192140,194352	Kcnv1,Tmc2,Trpv5	3/536	无机阳离子跨膜转运蛋白活性			GO Biological Processes	GO:2001056	positive regulation of cysteine-type endopeptidase activity	positive regulation of cysteine-type endopeptidase activity	0.000892559	4	0.000892559		GO Biological Processes	GO:0034762	regulation of transmembrane transport	regulation of transmembrane transport	0.0293217	3	0.0293217
2_Summary	GO Biological Processes	GO:2001056	positive regulation of cysteine-type endopeptidase activity	-3.04936	0	18436,240690,545384,544923	P2rx1,St18,Ifi214,Serpinb9h	4/-	半胱氨酸型内肽酶活性的正向调节			GO Biological Processes	GO:0052548	regulation of endopeptidase activity	regulation of endopeptidase activity	0.000946108	4	0.000946108		GO Biological Processes	GO:0043269	regulation of monoatomic ion transport	regulation of monoatomic ion transport	0.0300608	3	0.0300608
2_Member	GO Biological Processes	GO:2001056	positive regulation of cysteine-type endopeptidase activity	-3.04936	0	18436,240690,545384	P2rx1,St18,Ifi214	3/144	半胱氨酸型内肽酶活性的正向调节			GO Biological Processes	GO:0010950	positive regulation of endopeptidase activity	positive regulation of endopeptidase activity	0.00129874	3	0.00129874		GO Biological Processes	GO:0007268	chemical synaptic transmission	chemical synaptic transmission	0.0126584	3	0.0126584
2_Member	GO Biological Processes	GO:0052548	regulation of endopeptidase activity	-3.02406	0	18436,240690,544923,545384	P2rx1,St18,Serpinb9h,Ifi214	4/336	内多肽酶活性的调节			GO Biological Processes	GO:0010952	positive regulation of peptidase activity	positive regulation of peptidase activity	0.00191992	3	0.00191992		GO Biological Processes	GO:0098916	anterograde trans-synaptic signaling	anterograde trans-synaptic signaling	0.0126584	3	0.0126584
2_Member	GO Biological Processes	GO:0010950	positive regulation of endopeptidase activity	-2.88648	0	18436,240690,545384	P2rx1,St18,Ifi214	3/164	内多肽酶活性的正向调节			GO Biological Processes	GO:0052547	regulation of peptidase activity	regulation of peptidase activity	0.00241921	4	0.00241921		GO Biological Processes	GO:0099537	trans-synaptic signaling	trans-synaptic signaling	0.0144669	3	0.0144669
2_Member	GO Biological Processes	GO:0010952	positive regulation of peptidase activity	-2.71672	0	18436,240690,545384	P2rx1,St18,Ifi214	3/188	肽酶活性的正向调节			GO Biological Processes	GO:2000116	regulation of cysteine-type endopeptidase activity	regulation of cysteine-type endopeptidase activity	0.00299799	3	0.00299799		GO Biological Processes	GO:0099536	synaptic signaling	synaptic signaling	0.0201388	3	0.0201388
2_Member	GO Biological Processes	GO:0052547	regulation of peptidase activity	-2.61633	0	18436,240690,544923,545384	P2rx1,St18,Serpinb9h,Ifi214	4/434	肽酶活性的调节			GO Biological Processes	GO:0045862	positive regulation of proteolysis	positive regulation of proteolysis	0.0115011	3	0.0115011
2_Member	GO Biological Processes	GO:2000116	regulation of cysteine-type endopeptidase activity	-2.52317	0	18436,240690,545384	P2rx1,St18,Ifi214	3/220	半胱氨酸型内肽酶活性的调控			GO Biological Processes	GO:0030162	regulation of proteolysis	regulation of proteolysis	0.0159363	4	0.0159363
2_Member	GO Biological Processes	GO:0045862	positive regulation of proteolysis	-1.93926	0	18436,240690,545384	P2rx1,St18,Ifi214	3/358	正向调节蛋白水解			GO Biological Processes	GO:0051345	positive regulation of hydrolase activity	positive regulation of hydrolase activity	0.0261877	3	0.0261877
2_Member	GO Biological Processes	GO:0030162	regulation of proteolysis	-1.79761	0	18436,240690,544923,545384	P2rx1,St18,Serpinb9h,Ifi214	4/745	蛋白质水解的调节			GO Biological Processes	GO:1903169	regulation of calcium ion transmembrane transport	regulation of calcium ion transmembrane transport	0.0018057	3	0.0018057
2_Member	GO Biological Processes	GO:0051345	positive regulation of hydrolase activity	-1.5819	0	18436,240690,545384	P2rx1,St18,Ifi214	3/489	水解酶活性的正调控			GO Biological Processes	GO:0051924	regulation of calcium ion transport	regulation of calcium ion transport	0.00576419	3	0.00576419
3_Summary	GO Biological Processes	GO:1903169	regulation of calcium ion transmembrane transport	-2.74335	0	18436,192140,433294	P2rx1,Tmc2,Mettl21c	3/-	钙离子跨膜运输的调控			GO Biological Processes	GO:1904062	regulation of monoatomic cation transmembrane transport	regulation of monoatomic cation transmembrane transport	0.00907468	3	0.00907468
3_Member	GO Biological Processes	GO:1903169	regulation of calcium ion transmembrane transport	-2.74335	0	18436,192140,433294	P2rx1,Tmc2,Mettl21c	3/184	钙离子跨膜运输的调控			GO Biological Processes	GO:0034765	regulation of monoatomic ion transmembrane transport	regulation of monoatomic ion transmembrane transport	0.0122056	3	0.0122056
3_Member	GO Biological Processes	GO:0051924	regulation of calcium ion transport	-2.23926	0	18436,192140,433294	P2rx1,Tmc2,Mettl21c	3/278	钙离子运输的调控			GO Biological Processes	GO:0010959	regulation of metal ion transport	regulation of metal ion transport	0.01885	3	0.01885
3_Member	GO Biological Processes	GO:1904062	regulation of monoatomic cation transmembrane transport	-2.04217	0	18436,192140,433294	P2rx1,Tmc2,Mettl21c	3/328	单原子阳离子跨膜转运的调控			GO Biological Processes	GO:0034762	regulation of transmembrane transport	regulation of transmembrane transport	0.0293217	3	0.0293217
3_Member	GO Biological Processes	GO:0034765	regulation of monoatomic ion transmembrane transport	-1.91344	0	18436,192140,433294	P2rx1,Tmc2,Mettl21c	3/366	单原子离子跨膜转运的调控			GO Biological Processes	GO:0043269	regulation of monoatomic ion transport	regulation of monoatomic ion transport	0.0300608	3	0.0300608
3_Member	GO Biological Processes	GO:0010959	regulation of metal ion transport	-1.72469	0	18436,192140,433294	P2rx1,Tmc2,Mettl21c	3/431	金属离子输运的调控			GO Cellular Components	GO:0045211	postsynaptic membrane	postsynaptic membrane	0.0110731	3	0.0110731
3_Member	GO Biological Processes	GO:0034762	regulation of transmembrane transport	-1.53281	0	18436,192140,433294	P2rx1,Tmc2,Mettl21c	3/511	跨膜运输的调控			GO Biological Processes	GO:0007268	chemical synaptic transmission	chemical synaptic transmission	0.0126584	3	0.0126584
3_Member	GO Biological Processes	GO:0043269	regulation of monoatomic ion transport	-1.522	0	18436,192140,433294	P2rx1,Tmc2,Mettl21c	3/516	单原子离子输运的调控			GO Biological Processes	GO:0098916	anterograde trans-synaptic signaling	anterograde trans-synaptic signaling	0.0126584	3	0.0126584
4_Summary	GO Cellular Components	GO:0045211	postsynaptic membrane	-1.95573	0	14401,18436,93887	Gabrb2,P2rx1,Pcdhb16	3/-	突触后膜			GO Biological Processes	GO:0099537	trans-synaptic signaling	trans-synaptic signaling	0.0144669	3	0.0144669
4_Member	GO Cellular Components	GO:0045211	postsynaptic membrane	-1.95573	0	14401,18436,93887	Gabrb2,P2rx1,Pcdhb16	3/353	突触后膜			GO Biological Processes	GO:0099536	synaptic signaling	synaptic signaling	0.0201388	3	0.0201388
4_Member	GO Biological Processes	GO:0007268	chemical synaptic transmission	-1.89762	0	14401,18436,93887	Gabrb2,P2rx1,Pcdhb16	3/371	化学突触传递			GO Cellular Components	GO:0097060	synaptic membrane	synaptic membrane	0.0302099	3	0.0302099
4_Member	GO Biological Processes	GO:0098916	anterograde trans-synaptic signaling	-1.89762	0	14401,18436,93887	Gabrb2,P2rx1,Pcdhb16	3/371	顺行突触传递信号
4_Member	GO Biological Processes	GO:0099537	trans-synaptic signaling	-1.83962	0	14401,18436,93887	Gabrb2,P2rx1,Pcdhb16	3/390	trans-synaptic信号
4_Member	GO Biological Processes	GO:0099536	synaptic signaling	-1.69597	0	14401,18436,93887	Gabrb2,P2rx1,Pcdhb16	3/442	突触信号
4_Member	GO Cellular Components	GO:0097060	synaptic membrane	-1.51985	0	14401,18436,93887	Gabrb2,P2rx1,Pcdhb16	3/517	突触膜
