# Supplementary material for: MORN2 regulates the morphology and energy metabolism of mitochondria and is required for male fertility in mice
Source: J Transl Med. 2024 Mar 5;22:240. doi: 10.1186/s12967-024-05010-3 (PMC10916217; doi:10.1186/s12967-024-05010-3)
Supplement: Supplementary file 1 — Additional file 1: Figure S1.A RT-PCR analysis of the indicated mRNAs in wild type adult mouse tissues with Gapdh serving as the reference control. The test was replicated three times using distinct biological samples. B RT-PCR analysis with the indicated mRNAs of Morn2 from testes at different ages with Gapdh serving as the reference control. The test was replicated three times using distinct biological samples. Figure S2. A Immunofluorescence co-staining for the acrosomal marker PNA (red) and the nuclear marker DAPI (blue) in Morn2+/– and Morn2–/– spermatozoa of adult mice indicating that acrosome development was intact in Morn2–/– male mice. The test was replicated three times using distinct biological samples. The scale bar is 2 μm. B Immunofluorescence co-staining for the Golgi marker GM130 (red), the acrosome marker lectin (green), and the nuclear marker DAPI (blue) in the testes of adult Morn2+/– and Morn2–/– mice. The test was replicated three times using distinct biological samples. The scale bar is 30 μm. C Immunofluorescence co-staining for the Golgi marker GOPC (red) and the nuclear marker DAPI (blue) in the testes of adult Morn2+/– and Morn2–/– mice. The test was replicated three times using distinct biological samples. The scale bar is 30 μm. D The percentage of epididymal sperm with bent flagella in Morn2+/– (6.30 ± 0.90 %) and Morn2–/– (7.68 ± 1.64 %) mice. The data are shown as the mean ± SEM of three independent experiments using distinct biological samples. Each data point represents the percentage of sperm with bent flagella per sample, ns = P > 0.05 by Student’s t-test. E The percentage of epididymal sperm with coiled tails in Morn2+/– (1.23 ± 0.68 %) and Morn2–/– (2.95 ± 1.95 %) mice. The data are shown as the mean ± SEM of three independent experiments using distinct biological samples. Each data point represents the percentage of sperm with coiled tails per sample, ns = P > 0.05 by Student’s t-test. F In Morn2–/– mice, the percentage of sperm [file 12967_2024_5010_MOESM1_ESM.zip › Supplementary/Supplementary table 4-downregulated genes.xlsx]

## Sheet: Annotation
MyList	Gene ID	Type	Tax ID	Homologene Gene ID	Homologene Gene Tax ID	GO:0030336 negative regulation of cell mi	GO:0071214 cellular response to abiotic s	GO:0062023 collagen-containing extracellu	GO:0061061 muscle structure development	GO:0099503 secretory vesicle
gene						nan	nan	nan	nan	nan
Morn2	378462	symbol	M. musculus	378462	M. musculus	0.0	0.0	0.0	0.0	0.0
Igkv10-94	667550	symbol	M. musculus	667550	M. musculus	0.0	0.0	0.0	0.0	0.0
Igkc	16071	symbol	M. musculus	16071	M. musculus	0.0	0.0	0.0	0.0	0.0
Gm42031	105246807	symbol	M. musculus	105246807	M. musculus	0.0	0.0	0.0	0.0	0.0
Rpl5-ps1	665407	symbol	M. musculus	665407	M. musculus	0.0	0.0	0.0	0.0	0.0
BB031773	100473	symbol	M. musculus	100473	M. musculus	0.0	0.0	0.0	0.0	0.0
Gpr173	70771	symbol	M. musculus	70771	M. musculus	1.0	0.0	0.0	0.0	0.0
Gm31834	102634191	symbol	M. musculus	102634191	M. musculus	0.0	0.0	0.0	0.0	0.0
Pcdhb5	93876	symbol	M. musculus	93876	M. musculus	0.0	0.0	0.0	0.0	0.0
Gm30055	102631813	symbol	M. musculus	102631813	M. musculus	0.0	0.0	0.0	0.0	0.0
Igha	238447	symbol	M. musculus	238447	M. musculus	0.0	0.0	0.0	0.0	0.0
Gm44037						nan	nan	nan	nan	nan
Mpzl2	14012	symbol	M. musculus	14012	M. musculus	0.0	0.0	0.0	0.0	0.0
Prss16	54373	symbol	M. musculus	54373	M. musculus	0.0	0.0	0.0	0.0	0.0
Gm46339	108167986	symbol	M. musculus	108167986	M. musculus	0.0	0.0	0.0	0.0	0.0
Dclk3	245038	symbol	M. musculus	245038	M. musculus	0.0	0.0	0.0	0.0	0.0
Gm5586	434127	symbol	M. musculus	434127	M. musculus	0.0	0.0	0.0	0.0	0.0
Pianp	319352	symbol	M. musculus	319352	M. musculus	0.0	0.0	0.0	0.0	0.0
Erdr1	170942	gene_synonym	M. musculus	170942	M. musculus	1.0	0.0	0.0	0.0	0.0
Timp1	21857	symbol	M. musculus	21857	M. musculus	1.0	1.0	1.0	0.0	0.0
Aqp5	11830	symbol	M. musculus	11830	M. musculus	0.0	1.0	0.0	0.0	0.0
Mybpc2	233199	symbol	M. musculus	233199	M. musculus	0.0	0.0	0.0	1.0	0.0
Ahsg	11625	symbol	M. musculus	11625	M. musculus	0.0	0.0	1.0	0.0	0.0
Asb10	117590	symbol	M. musculus	117590	M. musculus	0.0	0.0	0.0	0.0	0.0
Mrpl27-ps	622268	symbol	M. musculus	622268	M. musculus	0.0	0.0	0.0	0.0	0.0
Lif	16878	symbol	M. musculus	16878	M. musculus	0.0	0.0	0.0	1.0	0.0
Nfatc4	73181	symbol	M. musculus	73181	M. musculus	0.0	1.0	0.0	1.0	0.0
Gm16511	100301915	symbol	M. musculus	100301915	M. musculus	0.0	0.0	0.0	0.0	0.0
Thbs2	21826	symbol	M. musculus	21826	M. musculus	0.0	0.0	1.0	1.0	1.0
Klk1b22	13646	symbol	M. musculus	13646	M. musculus	0.0	0.0	0.0	0.0	1.0
Gm18562	100417363	symbol	M. musculus	100417363	M. musculus	0.0	0.0	0.0	0.0	0.0
Syt13	80976	symbol	M. musculus	80976	M. musculus	0.0	0.0	0.0	0.0	1.0

## Sheet: Enrichment
GroupID	Category	Term	Description	LogP	Log(q-value)	Genes	Symbols	InTerm_InList	描述				Pathway	GeneRatio	Count	FDR
1_Summary	GO Biological Processes	GO:0030336	negative regulation of cell migration	-2.3855	0	21857,70771,170942	Timp1,Gpr173,Erdr1x	3/-	负向调控细胞迁移				negative regulation of cell migration	0.09375	3	0.00411619
1_Member	GO Biological Processes	GO:0030336	negative regulation of cell migration	-2.3855	0	21857,70771,170942	Timp1,Gpr173,Erdr1x	3/316	负向调控细胞迁移				negative regulation of cell motility	0.09375	3	0.00460673
1_Member	GO Biological Processes	GO:2000146	negative regulation of cell motility	-2.33661	0	21857,70771,170942	Timp1,Gpr173,Erdr1x	3/329	细胞运动的负调控				negative regulation of locomotion	0.09375	3	0.00596136
1_Member	GO Biological Processes	GO:0040013	negative regulation of locomotion	-2.22465	0	21857,70771,170942	Timp1,Gpr173,Erdr1x	3/361	运动负调节				cellular response to abiotic stimulus	0.09375	3	0.00500731
2_Summary	GO Biological Processes	GO:0071214	cellular response to abiotic stimulus	-2.3004	0	11830,21857,73181	Aqp5,Timp1,Nfatc4	3/-	细胞对非生物刺激的反应				cellular response to environmental stimulus	0.09375	3	0.00500731
2_Member	GO Biological Processes	GO:0071214	cellular response to abiotic stimulus	-2.3004	0	11830,21857,73181	Aqp5,Timp1,Nfatc4	3/339	细胞对非生物刺激的反应				collagen-containing extracellular matrix	0.09375	3	0.00769175
2_Member	GO Biological Processes	GO:0104004	cellular response to environmental stimulus	-2.3004	0	11830,21857,73181	Aqp5,Timp1,Nfatc4	3/339	细胞对环境刺激的反应				extracellular matrix	0.09375	3	0.0161375
3_Summary	GO Cellular Components	GO:0062023	collagen-containing extracellular matrix	-2.11397	0	11625,21826,21857	Ahsg,Thbs2,Timp1	3/-	含胶原蛋白的细胞外基质				external encapsulating structure	0.09375	3	0.0163025
3_Member	GO Cellular Components	GO:0062023	collagen-containing extracellular matrix	-2.11397	0	11625,21826,21857	Ahsg,Thbs2,Timp1	3/396	含胶原蛋白的细胞外基质				muscle structure development	0.125	4	0.0193476
3_Member	GO Cellular Components	GO:0031012	extracellular matrix	-1.79216	0	11625,21826,21857	Ahsg,Thbs2,Timp1	3/521	细胞外基质				regulation of nervous system development	0.09375	3	0.0229912
3_Member	GO Cellular Components	GO:0030312	external encapsulating structure	-1.78774	0	11625,21826,21857	Ahsg,Thbs2,Timp1	3/523	外部封装结构				secretory vesicle	0.09375	3	0.0379982
4_Summary	GO Biological Processes	GO:0061061	muscle structure development	-1.71337	0	16878,73181,233199,21826	Lif,Nfatc4,Mybpc2,Thbs2	4/-	肌肉结构发育
4_Member	GO Biological Processes	GO:0061061	muscle structure development	-1.71337	0	16878,73181,233199	Lif,Nfatc4,Mybpc2	3/558	肌肉结构发育
4_Member	GO Biological Processes	GO:0051960	regulation of nervous system development	-1.63844	0	16878,21826,73181	Lif,Thbs2,Nfatc4	3/596	神经系统发育的调节
5_Summary	GO Cellular Components	GO:0099503	secretory vesicle	-1.42024	0	13646,21826,80976	Klk1b22,Thbs2,Syt13	3/-	分泌小泡
5_Member	GO Cellular Components	GO:0099503	secretory vesicle	-1.42024	0	13646,21826,80976	Klk1b22,Thbs2,Syt13	3/725	分泌小泡
